# Supplementary material for: 1-(Pyrrolidin-1-yl)ethan-1-iminium chloride
Source: IUCrdata. 2023 Sep 12;8(Pt 9):x230790. doi: 10.1107/S2414314623007903 (PMC10561220; doi:10.1107/S2414314623007903)
Supplement: Supplementary file 1 [file x-08-x230790-sup1.cif]

##############################################################################
#                                                                            #
# This CIF contains the data for a data article accepted for                 #
# publication in IUCrData. It conforms to the requirements of                #
# Notes for Authors for IUCrData, and has been                               #
# peer reviewed under the auspices of IUCrData.                              #
#                                                                            #
# Full details of the Crystallographic Information File format               #
# are given in the paper "The Crystallographic Information File (CIF):       #
# a New Standard Archive File for Crystallography" by S. R. Hall, F. H.      #
# Allen and I. D. Brown [Acta Cryst. (1991), A47, 655-685].                  #
#                                                                            #
# The current version of the core CIF dictionary is obtainable from          #
# ftp://ftp.iucr.org/pub/cif_core.dic.                                       #
#                                                                            #
# Software is freely available for graphical display of the structure(s)     #
# in this CIF. For information consult the CIF software page                 #
# http://www.iucr.org/resources/cif/software.                                #
#                                                                            #
# This file may be used for bona fide research purposes within the           #
# scientific community so long as proper attribution is given to the data    # 
# article from which it was obtained.                                        #
#                                                                            #
##############################################################################
data_I
_audit_creation_method
;
Olex2 1.5
(compiled 2023.03.06 svn.rbb2c1857 for OlexSys, GUI svn.r6748)
;
_journal_date_recd_electronic     2023-08-18
_journal_date_accepted     2023-09-08
_journal_name_full     'IUCrData'
_journal_year     2023
_journal_volume     8
_journal_issue      1
_journal_page_first     0
_journal_page_last     0
_journal_paper_category     HO
_journal_paper_doi     10.1107/S2414314623007903
_journal_coeditor_code     HB4444
_publ_contact_author_name     'Clifford W. Padgett'
_publ_contact_author_address
;
Department of Biochemistry, Chemistry and Physics
Georgia Southern University, Armstrong Campus
11935 Abercorn Street Savannah GA 31419
USA
;
_publ_contact_author_email     'cpadgett@georgiasouthern.edu'
_publ_contact_author_fax     ?
_publ_contact_author_phone     ?
_publ_section_title
;
1-(Pyrrolidin-1-yl)ethan-1-iminium chloride
;
loop_
    _publ_author_name
    _publ_author_footnote
    _publ_author_address
    'Artis, Rylan' .
;
Department of Biochemistry, Chemistry and Physics
Georgia Southern University
Armstrong Campus
11935 Abercorn Street
Savannah GA 31419
USA
;
    'Padgett, Clifford W.' .
;
Department of Biochemistry, Chemistry and Physics
Georgia Southern University
Armstrong Campus
11935 Abercorn Street
Savannah GA 31419
USA
;
    'Quillian, Brandon' .
;
Department of Biochemistry, Chemistry and Physics
Georgia Southern University
Armstrong Campus
11935 Abercorn Street
Savannah GA 31419
USA
;
_publ_section_synopsis
;
The title salt was serendipitously obtained while using a mixed solvent system
during an S~N~2 reaction between an alkyl halide and pyrrolidine.
;
_chemical_name_systematic
;
1-(Pyrrolidin-1-yl)ethan-1-iminium chloride
;
_chemical_name_common     ?
_chemical_formula_moiety     'C6 H13 N2 +, Cl -'
_chemical_formula_sum     'C6 H13 Cl N2'
_chemical_formula_iupac     'C6 H13 N2 +, Cl -'
_chemical_formula_weight     148.63
_chemical_melting_point     ?
_space_group_crystal_system     monoclinic
_space_group_name_H-M_alt     'P 1 21/c 1'
_space_group_name_Hall     '-P 2ybc'
loop_
    _space_group_symop_operation_xyz
    'x, y, z'
    '-x, y+1/2, -z+1/2'
    '-x, -y, -z'
    'x, -y-1/2, z-1/2'
_cell_length_a     5.72340(10)
_cell_length_b     11.29610(10)
_cell_length_c     12.6591(2)
_cell_angle_alpha     90
_cell_angle_beta     98.8200(10)
_cell_angle_gamma     90
_cell_volume     808.76(2)
_cell_formula_units_Z     4
_cell_measurement_reflns_used     5627
_cell_measurement_theta_min     3.5270
_cell_measurement_theta_max     69.2840
_cell_measurement_temperature     299.70(10)
_exptl_crystal_description     needle
_exptl_crystal_colour     'clear light yellow'
_exptl_crystal_size_max     0.3
_exptl_crystal_size_mid     0.1
_exptl_crystal_size_min     0.1
_exptl_crystal_density_diffrn     1.221
_exptl_crystal_density_meas     ?
_exptl_crystal_density_method     ?
_exptl_crystal_F_000     320
_exptl_absorpt_coefficient_mu     3.528
_exptl_absorpt_correction_type     multi-scan
_exptl_absorpt_process_details
;
(CrysAlisPro; Rigaku OD, 2023)
;
_exptl_absorpt_correction_T_min     0.32580
_exptl_absorpt_correction_T_max     1.00000
_diffrn_ambient_temperature     299.70(10)
_diffrn_source     'micro-focus sealed X-ray tube'
_diffrn_radiation_type     'Cu K\a'
_diffrn_radiation_wavelength     1.54184
_diffrn_radiation_monochromator     mirror
_diffrn_measurement_device_type
                         'XtaLAB Synergy, Single source at home/near, HyPix3000'
_diffrn_measurement_device     'four-circle diffractometer'
_diffrn_measurement_method     '\w scans'
_diffrn_detector     'Hybrid Pixel Array Detector'
_diffrn_detector_area_resol_mean     10.0000
_diffrn_reflns_number     8326
_diffrn_reflns_av_R_equivalents     0.0339
_diffrn_reflns_av_unetI/netI     0.0231
_diffrn_reflns_theta_min     5.276
_diffrn_reflns_theta_max     69.748
_diffrn_reflns_theta_full     67.684
_diffrn_measured_fraction_theta_max     0.995
_diffrn_measured_fraction_theta_full     0.999
_diffrn_reflns_limit_h_min     -6
_diffrn_reflns_limit_h_max     6
_diffrn_reflns_limit_k_min     -13
_diffrn_reflns_limit_k_max     13
_diffrn_reflns_limit_l_min     -15
_diffrn_reflns_limit_l_max     15
_diffrn_radiation_probe     x-ray
_refine_special_details     ?
_reflns_number_total     1514
_reflns_number_gt     1343
_reflns_threshold_expression     'I > 2\s(I)'
_refine_ls_structure_factor_coef     Fsqd
_refine_ls_matrix_type     full
_refine_ls_R_factor_all     0.0360
_refine_ls_R_factor_gt     0.0329
_refine_ls_wR_factor_gt     0.0977
_refine_ls_wR_factor_ref     0.1002
_refine_ls_goodness_of_fit_ref     1.089
_refine_ls_restrained_S_all     1.087
_refine_ls_number_reflns     1514
_refine_ls_number_parameters     111
_refine_ls_number_restraints     7
_refine_ls_hydrogen_treatment     mixed
_refine_ls_weighting_scheme     calc
_refine_ls_weighting_details
              'w=1/[\s^2^(Fo^2^)+(0.0521P)^2^+0.1032P] where P=(Fo^2^+2Fc^2^)/3'
_atom_sites_solution_hydrogens     mixed
_atom_sites_solution_primary     dual
_atom_sites_solution_secondary     ?
_refine_ls_shift/su_max     0.000
_refine_ls_shift/su_mean     0.000
_refine_diff_density_max     0.202
_refine_diff_density_min     -0.175
_refine_ls_extinction_method
;
SHELXL-2018/3 (Sheldrick 2015b)
;
_refine_ls_extinction_coef     0.0060(11)
_refine_ls_extinction_expression
                                  'Fc^*^=kFc[1+0.001xFc^2^\l^3^/sin(2\q)]^-1/4^'
loop_
    _atom_type_symbol
    _atom_type_description
    _atom_type_scat_dispersion_real
    _atom_type_scat_dispersion_imag
    _atom_type_scat_source
    'C' 'C' 0.0181 0.0091
                         'International Tables Vol C Tables 4.2.6.8 and 6.1.1.4'
    'H' 'H' 0.0000 0.0000
                         'International Tables Vol C Tables 4.2.6.8 and 6.1.1.4'
    'Cl' 'Cl' 0.3639 0.7018
                         'International Tables Vol C Tables 4.2.6.8 and 6.1.1.4'
    'N' 'N' 0.0311 0.0180
                         'International Tables Vol C Tables 4.2.6.8 and 6.1.1.4'
_computing_data_collection
;
CrysAlisPro 1.171.42.84a (Rigaku OD, 2023)
;
_computing_cell_refinement
;
CrysAlisPro 1.171.42.84a (Rigaku OD, 2023)
;
_computing_data_reduction
;
CrysAlisPro 1.171.42.84a (Rigaku OD, 2023)
;
_computing_structure_solution
;
<i>SHELXT2018/2</i> (Sheldrick, 2015a)
;
_computing_structure_refinement
;
<i>SHELXL2018/3</i> (Sheldrick, 2015b)
;
_computing_molecular_graphics
;
Olex2 1.5 (Dolomanov <i>et al.</i>,  2009)
;
_computing_publication_material
;
Olex2 1.5 (Dolomanov <i>et al.</i>,  2009)
;
loop_
    _atom_site_type_symbol
    _atom_site_label
    _atom_site_fract_x
    _atom_site_fract_y
    _atom_site_fract_z
    _atom_site_U_iso_or_equiv
    _atom_site_adp_type
    _atom_site_calc_flag
    _atom_site_occupancy
    _atom_site_disorder_assembly
    _atom_site_disorder_group
    N N1 0.5387(2) 0.28640(11) 0.42307(9) 0.0501(3) Uani d 1 . .
    N N2 0.2421(3) 0.41737(13) 0.44168(12) 0.0639(4) Uani d 1 . .
    C C1 0.3772(3) 0.36286(13) 0.38250(12) 0.0493(4) Uani d 1 . .
    C C2 0.3413(3) 0.38872(15) 0.26616(13) 0.0610(4) Uani d 1 . .
    H H2C 0.485848 0.418222 0.246373 0.091 Uiso calc 1 . .
    H H2D 0.219266 0.447140 0.249911 0.091 Uiso calc 1 . .
    H H2E 0.295598 0.317535 0.226955 0.091 Uiso calc 1 . .
    C C3 0.6948(3) 0.22165(16) 0.36067(14) 0.0637(4) Uani d 1 . .
    H H3AA 0.823737 0.271321 0.345347 0.076 Uiso calc 0.590(11) A 1
    H H3AB 0.607714 0.192420 0.293987 0.076 Uiso calc 0.590(11) A 1
    H H3BC 0.774587 0.275324 0.318169 0.076 Uiso calc 0.410(11) A 2
    H H3BD 0.607101 0.163573 0.313957 0.076 Uiso calc 0.410(11) A 2
    C C6 0.5776(3) 0.25090(17) 0.53598(13) 0.0645(5) Uani d 1 . .
    H H6AA 0.442485 0.207796 0.553965 0.077 Uiso calc 0.590(11) A 1
    H H6AB 0.606325 0.319377 0.582389 0.077 Uiso calc 0.590(11) A 1
    H H6BC 0.429154 0.235374 0.561480 0.077 Uiso calc 0.410(11) A 2
    H H6BD 0.664313 0.311035 0.580605 0.077 Uiso calc 0.410(11) A 2
    C C4 0.7858(13) 0.1195(5) 0.4355(4) 0.0712(14) Uani d 0.590(11) A 1
    H H4A 0.679085 0.052351 0.425390 0.085 Uiso calc 0.590(11) A 1
    H H4B 0.941834 0.094355 0.423829 0.085 Uiso calc 0.590(11) A 1
    C C5 0.7933(11) 0.1725(6) 0.5457(4) 0.0648(14) Uani d 0.590(11) A 1
    H H5A 0.786343 0.111081 0.598645 0.078 Uiso calc 0.590(11) A 1
    H H5B 0.936561 0.218358 0.565710 0.078 Uiso calc 0.590(11) A 1
    C C4A 0.8700(14) 0.1621(8) 0.4477(6) 0.0741(19) Uani d 0.410(11) A 2
    H H4AA 0.930051 0.088867 0.422068 0.089 Uiso calc 0.410(11) A 2
    H H4AB 1.001716 0.213995 0.472880 0.089 Uiso calc 0.410(11) A 2
    C C5A 0.7221(17) 0.1389(8) 0.5339(8) 0.079(3) Uani d 0.410(11) A 2
    H H5AA 0.820851 0.125641 0.602236 0.094 Uiso calc 0.410(11) A 2
    H H5AB 0.620598 0.070640 0.516567 0.094 Uiso calc 0.410(11) A 2
    Cl Cl1 0.15495(7) 0.08401(4) 0.18724(3) 0.0659(2) Uani d 1 . .
    H H2A 0.134(3) 0.4650(16) 0.4103(15) 0.074(6) Uiso d 1 . .
    H H2B 0.250(4) 0.4087(18) 0.5110(13) 0.082(7) Uiso d 1 . .
loop_
    _atom_site_aniso_label
    _atom_site_aniso_U_11
    _atom_site_aniso_U_22
    _atom_site_aniso_U_33
    _atom_site_aniso_U_12
    _atom_site_aniso_U_13
    _atom_site_aniso_U_23
    N1 0.0544(7) 0.0526(7) 0.0435(6) 0.0031(6) 0.0077(5) -0.0016(5)
    N2 0.0708(10) 0.0699(9) 0.0509(8) 0.0214(7) 0.0092(7) 0.0035(7)
    C1 0.0526(8) 0.0470(8) 0.0477(8) -0.0048(6) 0.0064(6) -0.0024(6)
    C2 0.0707(10) 0.0635(10) 0.0476(9) 0.0005(8) 0.0059(7) 0.0030(7)
    C3 0.0639(10) 0.0725(10) 0.0556(9) 0.0103(8) 0.0120(7) -0.0083(8)
    C6 0.0732(11) 0.0722(11) 0.0474(8) 0.0148(8) 0.0077(8) 0.0055(7)
    C4 0.081(3) 0.068(3) 0.063(2) 0.022(2) 0.004(2) -0.009(2)
    C5 0.066(3) 0.067(3) 0.057(2) 0.011(2) -0.0018(19) -0.0028(18)
    C4A 0.069(4) 0.068(4) 0.084(4) 0.017(3) 0.008(3) -0.008(3)
    C5A 0.070(5) 0.068(5) 0.094(6) 0.010(3) 0.003(4) 0.024(4)
    Cl1 0.0682(3) 0.0695(3) 0.0592(3) -0.01566(18) 0.0073(2) -0.00212(17)
_geom_special_details
;
 All esds (except the esd in the dihedral angle between two l.s. planes)
 are estimated using the full covariance matrix.  The cell esds are taken
 into account individually in the estimation of esds in distances, angles
 and torsion angles; correlations between esds in cell parameters are only
 used when they are defined by crystal symmetry.  An approximate (isotropic)
 treatment of cell esds is used for estimating esds involving l.s. planes.
;
loop_
    _geom_bond_atom_site_label_1
    _geom_bond_atom_site_label_2
    _geom_bond_site_symmetry_2
    _geom_bond_distance
    _geom_bond_publ_flag
    N1 C1 . 1.3107(18) ?
    N1 C3 . 1.4746(19) ?
    N1 C6 . 1.4682(19) ?
    N2 C1 . 1.310(2) ?
    N2 H2A . 0.870(15) ?
    N2 H2B . 0.877(16) ?
    C1 C2 . 1.485(2) ?
    C2 H2C . 0.9600 ?
    C2 H2D . 0.9600 ?
    C2 H2E . 0.9600 ?
    C3 H3AA . 0.9700 ?
    C3 H3AB . 0.9700 ?
    C3 H3BC . 0.9700 ?
    C3 H3BD . 0.9700 ?
    C3 C4 . 1.533(5) ?
    C3 C4A . 1.527(7) ?
    C6 H6AA . 0.9700 ?
    C6 H6AB . 0.9700 ?
    C6 H6BC . 0.9700 ?
    C6 H6BD . 0.9700 ?
    C6 C5 . 1.509(6) ?
    C6 C5A . 1.514(9) ?
    C4 H4A . 0.9700 ?
    C4 H4B . 0.9700 ?
    C4 C5 . 1.512(6) ?
    C5 H5A . 0.9700 ?
    C5 H5B . 0.9700 ?
    C4A H4AA . 0.9700 ?
    C4A H4AB . 0.9700 ?
    C4A C5A . 1.503(10) ?
    C5A H5AA . 0.9700 ?
    C5A H5AB . 0.9700 ?
loop_
    _geom_angle_atom_site_label_1
    _geom_angle_atom_site_label_2
    _geom_angle_atom_site_label_3
    _geom_angle_site_symmetry_1
    _geom_angle_site_symmetry_3
    _geom_angle
    _geom_angle_publ_flag
    C1 N1 C3 . . 124.45(13) ?
    C1 N1 C6 . . 123.65(13) ?
    C6 N1 C3 . . 111.85(12) ?
    C1 N2 H2A . . 118.2(13) ?
    C1 N2 H2B . . 125.1(14) ?
    H2A N2 H2B . . 116.7(19) ?
    N1 C1 C2 . . 120.03(14) ?
    N2 C1 N1 . . 121.89(14) ?
    N2 C1 C2 . . 118.08(14) ?
    C1 C2 H2C . . 109.5 ?
    C1 C2 H2D . . 109.5 ?
    C1 C2 H2E . . 109.5 ?
    H2C C2 H2D . . 109.5 ?
    H2C C2 H2E . . 109.5 ?
    H2D C2 H2E . . 109.5 ?
    N1 C3 H3AA . . 111.2 ?
    N1 C3 H3AB . . 111.2 ?
    N1 C3 H3BC . . 111.3 ?
    N1 C3 H3BD . . 111.3 ?
    N1 C3 C4 . . 102.6(2) ?
    N1 C3 C4A . . 102.5(3) ?
    H3AA C3 H3AB . . 109.2 ?
    H3BC C3 H3BD . . 109.2 ?
    C4 C3 H3AA . . 111.2 ?
    C4 C3 H3AB . . 111.2 ?
    C4A C3 H3BC . . 111.3 ?
    C4A C3 H3BD . . 111.3 ?
    N1 C6 H6AA . . 111.0 ?
    N1 C6 H6AB . . 111.0 ?
    N1 C6 H6BC . . 111.3 ?
    N1 C6 H6BD . . 111.3 ?
    N1 C6 C5 . . 103.9(2) ?
    N1 C6 C5A . . 102.3(4) ?
    H6AA C6 H6AB . . 109.0 ?
    H6BC C6 H6BD . . 109.2 ?
    C5 C6 H6AA . . 111.0 ?
    C5 C6 H6AB . . 111.0 ?
    C5A C6 H6BC . . 111.3 ?
    C5A C6 H6BD . . 111.3 ?
    C3 C4 H4A . . 111.1 ?
    C3 C4 H4B . . 111.1 ?
    H4A C4 H4B . . 109.1 ?
    C5 C4 C3 . . 103.4(4) ?
    C5 C4 H4A . . 111.1 ?
    C5 C4 H4B . . 111.1 ?
    C6 C5 C4 . . 104.5(4) ?
    C6 C5 H5A . . 110.9 ?
    C6 C5 H5B . . 110.9 ?
    C4 C5 H5A . . 110.9 ?
    C4 C5 H5B . . 110.9 ?
    H5A C5 H5B . . 108.9 ?
    C3 C4A H4AA . . 111.2 ?
    C3 C4A H4AB . . 111.2 ?
    H4AA C4A H4AB . . 109.1 ?
    C5A C4A C3 . . 102.7(6) ?
    C5A C4A H4AA . . 111.2 ?
    C5A C4A H4AB . . 111.2 ?
    C6 C5A H5AA . . 111.0 ?
    C6 C5A H5AB . . 111.0 ?
    C4A C5A C6 . . 103.7(6) ?
    C4A C5A H5AA . . 111.0 ?
    C4A C5A H5AB . . 111.0 ?
    H5AA C5A H5AB . . 109.0 ?
loop_
    _geom_torsion_atom_site_label_1
    _geom_torsion_atom_site_label_2
    _geom_torsion_atom_site_label_3
    _geom_torsion_atom_site_label_4
    _geom_torsion_site_symmetry_1
    _geom_torsion_site_symmetry_2
    _geom_torsion_site_symmetry_3
    _geom_torsion_site_symmetry_4
    _geom_torsion
    _geom_torsion_publ_flag
    N1 C3 C4 C5 . . . . -31.8(6) ?
    N1 C3 C4A C5A . . . . 32.2(9) ?
    N1 C6 C5 C4 . . . . -28.2(6) ?
    N1 C6 C5A C4A . . . . 34.0(9) ?
    C1 N1 C3 C4 . . . . -162.4(3) ?
    C1 N1 C3 C4A . . . . 171.2(4) ?
    C1 N1 C6 C5 . . . . -174.6(3) ?
    C1 N1 C6 C5A . . . . 163.5(4) ?
    C3 N1 C1 N2 . . . . 179.53(16) ?
    C3 N1 C1 C2 . . . . 0.3(2) ?
    C3 N1 C6 C5 . . . . 8.1(3) ?
    C3 N1 C6 C5A . . . . -13.8(4) ?
    C3 C4 C5 C6 . . . . 37.6(8) ?
    C3 C4A C5A C6 . . . . -41.7(11) ?
    C6 N1 C1 N2 . . . . 2.5(2) ?
    C6 N1 C1 C2 . . . . -176.66(15) ?
    C6 N1 C3 C4 . . . . 14.9(3) ?
    C6 N1 C3 C4A . . . . -11.5(4) ?
loop_
    _geom_hbond_atom_site_label_D
    _geom_hbond_atom_site_label_H
    _geom_hbond_atom_site_label_A
    _geom_hbond_site_symmetry_A
    _geom_hbond_distance_DH
    _geom_hbond_distance_HA
    _geom_hbond_distance_DA
    _geom_hbond_angle_DHA
    _geom_hbond_publ_flag
    N2 H2A Cl1 2 0.870(15) 2.331(16) 3.1988(16) 175.1(18) yes
    N2 H2B Cl1 4_566 0.877(16) 2.377(16) 3.2230(16) 161.9(18) yes
_shelx_space_group_comment
;
The symmetry employed for this shelxl refinement is uniquely defined
by the following loop, which should always be used as a source of
symmetry information in preference to the above space-group names.
They are only intended as comments.
;
_shelx_estimated_absorpt_T_min     0.417
_shelx_estimated_absorpt_T_max     0.719
_shelx_hkl_file
;
   0   0   1    0.09    0.05
   0   0  -1    0.02    0.06
   0   0   1   -0.02    0.05
   0   0   1    0.07    0.09
   0   0   1    0.04    0.04
   0   0  -1   -0.02    0.07
   0   0   1    0.17    0.08
   0   0   2  419.73   16.35
   0   0   2  384.66   16.17
   0   0   2  387.99   16.13
   0   0   2  385.87   16.33
   0   0   2  380.75   16.33
   0   0   2  398.76   16.53
   0   0  -2  381.63   16.37
   0   0  -2  397.88   16.40
   0   0   3   -0.03    0.13
   0   0   3    0.34    0.17
   0   0  -3   -0.06    0.23
   0   0   3    0.29    0.31
   0   0   3   -0.06    0.24
   0   0   3   -0.05    0.24
   0   0  -3   -0.11    0.26
   0   0  -4    2.49    0.55
   0   0   4    2.11    0.56
   0   0   4    2.92    0.59
   0   0   5   -0.13    0.34
   0   0   5    0.10    0.28
   0   0  -5    0.47    0.43
   0   0   5   -0.30    0.35
   0   0   5    0.12    0.38
   0   0   6  165.77    8.36
   0   0   6  168.82    8.39
   0   0  -6  168.89    8.65
   0   0   6  177.95    8.78
   0   0   6  168.50    8.53
   0   0  -7   -0.20    0.53
   0   0  -7    0.21    0.50
   0   0   7   -0.16    0.42
   0   0   7    0.17    0.46
   0   0  -8 1013.75   43.55
   0   0   8  960.98   41.98
   0   0  -8  973.81   43.55
   0   0   8 1010.29   42.24
   0   0   8 1048.35   43.05
   0   0   8  958.88   42.90
   0   0   8  923.01   41.58
   0   0   8 1013.32   42.21
   0   0   8 1071.76   41.95
   0   0   9   -0.25    0.65
   0   0   9   -0.11    0.37
   0   0   9   -0.17    0.49
   0   0   9    0.14    0.47
   0   0   9    0.17    0.49
   0   0   9    0.52    0.72
   0   0  -9    0.60    0.78
   0   0  -9   -0.32    0.71
   0   0  10   15.37    1.84
   0   0  10   11.94    2.04
   0   0  10   10.89    1.50
   0   0 -10    8.84    2.02
   0   0  10   11.45    1.63
   0   0  10    8.58    1.82
   0   0 -10   11.38    2.22
   0   0  10   11.26    1.36
   0   0  11   -0.41    0.55
   0   0  11    1.11    0.68
   0   0  11   -0.38    0.53
   0   0  11    0.20    0.55
   0   0  12   11.68    1.70
   0   0  12   14.65    1.97
   0   0  12   12.99    1.78
   0   0  13    0.19    0.47
   0   0  13   -0.17    0.55
   0   0  13    0.36    0.51
   0   0  14   16.34    1.84
   0   0 -14   17.59    2.07
   0   0  14   20.54    2.03
   0   0  15    0.21    0.35
   0   0 -15    0.13    0.39
   0   0  15    0.11    0.36
   0  -1   0    0.02    0.09
   0   1   0    0.04    0.09
   0  -1   0    0.26    0.13
   0   1   0   -0.03    0.07
   0   1   0   -0.03    0.07
   0   1   0   -0.07    0.11
   0   1   1  860.21   35.40
   0   1   1  848.38   35.30
   0   1   1  892.18   35.28
   0   1  -1  842.65   35.46
   0   1  -1  850.60   35.36
   0  -1  -1  834.09   35.42
   0  -1  -1  832.03   35.42
   0  -1   1  875.61   35.49
   0   1   1  876.76   35.29
   0  -1   1  868.26   35.36
   0   1   1  890.61   35.32
   0  -1  -1  844.24   35.31
   0   1   1  839.36   35.27
   0  -1   1  873.29   35.41
   0   1  -1  847.40   35.41
   0   1  -2  975.69   42.49
   0   1   2 1064.28   42.44
   0   1  -2 1034.70   42.48
   0  -1   2 1042.78   42.56
   0   1   2 1038.26   42.31
   0  -1   2 1075.40   42.52
   0  -1  -2 1025.17   42.46
   0   1  -2 1016.38   42.58
   0  -1  -2 1023.50   42.35
   0  -1   2 1021.83   42.61
   0   1   2 1025.73   42.41
   0   1   2 1025.82   42.38
   0  -1  -2  996.84   42.58
   0   1   2 1044.48   42.67
   0   1  -3 2409.13  102.92
   0  -1  -3 2532.06  103.04
   0  -1   3 2394.88  102.76
   0   1   3 2592.38  102.73
   0  -1   3 2503.76  102.90
   0   1   3 2507.69  102.54
   0   1  -3 2415.44  102.99
   0   1   3 2553.98  103.10
   0   1   3 2526.78  102.81
   0   1   3 2514.95  102.80
   0  -1   3 2519.82  102.92
   0  -1  -3 2565.33  102.71
   0  -1   3 2414.16  103.04
   0   1  -3 2518.64  102.82
   0   1   3 2552.42  102.60
   0  -1  -3 2485.65  102.86
   0   1   4  657.91   26.62
   0  -1  -4  599.34   26.80
   0  -1  -4  639.15   26.69
   0  -1   4  614.40   26.63
   0   1  -4  619.08   26.74
   0  -1   4  636.79   26.69
   0   1   4  616.09   26.58
   0   1  -4  612.86   26.78
   0  -1   4  635.41   26.55
   0   1  -4  640.63   26.55
   0   1   4  638.44   26.90
   0   1   5  575.44   25.53
   0  -1  -5  573.61   25.50
   0   1   5  599.76   25.25
   0  -1   5  599.63   25.58
   0   1   5  577.29   25.23
   0  -1   5  590.58   25.19
   0   1  -5  554.33   25.40
   0  -1  -5  586.86   25.43
   0   1  -5  585.11   25.13
   0  -1   5  642.13   25.30
   0   1  -5  582.01   25.49
   0  -1   6  827.17   33.63
   0  -1  -6  758.18   33.93
   0   1   6  729.88   33.82
   0   1  -6  771.92   33.91
   0  -1   6  764.23   33.53
   0   1   6  785.27   33.64
   0  -1  -6  791.26   33.91
   0   1   6  827.27   33.69
   0  -1   6  801.55   33.94
   0  -1  -7  227.05   11.72
   0   1   7  229.36   11.64
   0  -1   7  221.40   11.53
   0  -1  -7  236.69   11.76
   0  -1   7  257.88   11.45
   0  -1   7  226.06   11.25
   0   1  -7  224.67   11.70
   0   1   7  242.36   11.44
   0   1   7  217.93   11.27
   0  -1   8  213.26   10.87
   0   1   8  209.28   10.26
   0  -1   8  228.69    9.98
   0   1   8  224.64   10.35
   0  -1   8  222.31   10.31
   0   1   8  236.04   10.08
   0  -1  -8  204.56   11.29
   0   1   8  230.56   11.09
   0   1   8  229.55   11.14
   0  -1   8  223.29   10.23
   0  -1   8  167.08    9.30
   0  -1   8  216.49   10.86
   0   1  -8  214.43   11.51
   0   1   8  209.10    9.77
   0   1   8  208.23   11.18
   0  -1  -8  205.86   11.31
   0   1   8  211.17   10.08
   0   1   9    7.91    1.24
   0   1   9    6.76    1.28
   0   1   9    7.31    1.28
   0   1   9    6.46    1.45
   0   1  -9    6.94    1.65
   0   1   9    5.80    1.13
   0  -1   9    7.33    1.16
   0  -1   9    9.28    1.72
   0   1  -9    7.17    1.63
   0   1   9    8.03    1.55
   0  -1  -9   10.69    1.94
   0   1   9    6.10    1.01
   0  -1   9    6.18    1.12
   0  -1   9    9.19    1.70
   0  -1   9    8.09    1.30
   0   1  10    1.35    0.73
   0   1  10    1.14    0.74
   0  -1 -10    1.41    1.10
   0   1  10    0.41    0.48
   0  -1  10    0.71    0.63
   0  -1  10    0.74    0.60
   0  -1  10    0.29    0.64
   0  -1  10    0.62    0.81
   0   1  10    0.61    0.79
   0   1 -10    1.03    0.95
   0   1 -10    1.17    0.86
   0   1  10    0.57    0.56
   0  -1  10    1.14    0.70
   0  -1  11   71.18    4.86
   0  -1  11   73.00    4.87
   0   1  11   85.99    5.09
   0  -1  11   76.44    4.86
   0   1  11   69.67    4.84
   0   1  12  155.80    8.59
   0  -1  12  148.53    8.48
   0  -1  12  176.02    8.94
   0   1  12  178.60    9.06
   0   1  12  151.31    8.51
   0  -1  12  163.99    8.61
   0  -1  12  158.80    8.57
   0   1  13   27.47    2.65
   0  -1  13   26.66    2.51
   0  -1  13   24.88    2.41
   0   1  13   28.66    2.54
   0  -1 -13   29.65    2.92
   0   1  13   26.00    2.54
   0  -1  13   29.21    2.68
   0   1  14    5.13    1.04
   0  -1  14    5.30    1.02
   0  -1 -14    2.88    0.94
   0   1 -14    3.36    0.99
   0   1  14    5.01    0.93
   0   1  14    5.21    1.01
   0  -1  14    4.90    0.98
   0   1  15    0.97    0.43
   0   1 -15    1.13    0.51
   0  -1  15    1.52    0.52
   0  -1  15    1.05    0.49
   0   1  15    1.14    0.51
   0   2   0  891.51   37.81
   0   2   0  904.06   37.66
   0  -2   0  913.74   37.82
   0   2   0  924.79   37.57
   0  -2   0  911.39   37.71
   0  -2   0  928.54   37.85
   0   2  -1   46.96    2.36
   0  -2   1   40.35    2.28
   0   2   1   43.61    2.12
   0   2   1   45.87    2.05
   0   2  -1   43.41    2.41
   0  -2  -1   42.32    2.37
   0   2   1   46.55    2.26
   0  -2   1   44.23    2.44
   0  -2   1   46.13    2.28
   0  -2  -1   42.20    2.37
   0   2  -1   41.66    2.28
   0   2   1   41.82    2.33
   0  -2   1   46.38    2.04
   0   2   1   44.81    2.24
   0   2   2 1955.95   81.09
   0   2   2 1994.31   81.15
   0  -2  -2 1970.21   81.41
   0   2   2 2034.35   81.10
   0  -2   2 1907.90   81.48
   0   2  -2 1943.88   81.26
   0  -2  -2 1962.79   81.16
   0   2  -2 1882.37   81.39
   0   2   2 1980.44   81.04
   0  -2   2 1971.32   81.04
   0   2  -2 1941.38   81.23
   0  -2   2 1960.42   81.23
   0   2  -2 2002.23   81.49
   0   2   2 2103.03   81.15
   0  -2  -2 1959.09   81.38
   0  -2   2 1989.46   81.36
   0  -2  -3  617.48   26.36
   0  -2   3  640.41   26.04
   0  -2   3  610.64   26.35
   0   2   3  637.53   25.91
   0   2  -3  610.25   26.22
   0   2   3  602.72   26.43
   0  -2   3  618.76   26.33
   0   2   3  626.78   26.09
   0  -2   3  647.76   26.05
   0   2   3  600.39   26.00
   0  -2  -3  608.80   26.13
   0   2   3  592.88   26.03
   0  -2   3  610.67   26.16
   0   2  -3  626.85   26.19
   0   2  -3  631.45   26.43
   0   2  -3  617.09   26.45
   0   2   3  643.62   25.99
   0   2   4  152.40    6.57
   0  -2  -4  137.70    6.94
   0   2   4  148.75    6.74
   0   2   4  146.27    6.93
   0  -2  -4  140.92    7.14
   0  -2   4  148.53    6.83
   0   2   4  145.31    7.22
   0   2  -4  145.98    6.95
   0   2   4  137.74    6.66
   0   2  -4  144.09    7.06
   0   2   4  149.11    6.93
   0  -2   4  161.11    6.91
   0   2  -4  137.16    7.21
   0  -2   4  145.58    7.08
   0  -2   4  138.71    7.14
   0   2  -4  151.48    7.31
   0  -2   4  135.55    6.90
   0  -2   5 1310.25   56.01
   0   2  -5 1300.53   56.39
   0   2  -5 1355.63   55.98
   0   2   5 1309.25   56.34
   0  -2   5 1366.38   55.91
   0   2  -5 1274.16   56.40
   0  -2  -5 1293.34   56.12
   0  -2  -5 1307.59   56.37
   0  -2   5 1444.97   55.98
   0   2   5 1377.28   56.05
   0   2   5 1363.45   56.01
   0   2  -5 1333.33   56.27
   0  -2   6  115.50    5.74
   0   2  -6   99.39    5.95
   0   2   6   95.78    5.91
   0   2   6  110.40    5.80
   0  -2   6  105.99    5.66
   0  -2  -6  103.37    6.04
   0  -2   6   99.34    5.95
   0   2  -6   99.87    6.04
   0   2  -6   97.73    5.98
   0   2   7  795.57   36.74
   0  -2   7  864.36   37.02
   0  -2   7  852.58   36.38
   0  -2  -7  819.43   36.94
   0   2   7  873.66   36.59
   0   2  -7  796.96   36.85
   0  -2   7  887.73   36.45
   0  -2   8   54.17    3.40
   0  -2   8   71.83    5.09
   0  -2   8   72.58    4.24
   0  -2   8   70.48    4.74
   0   2  -8   65.20    5.13
   0  -2   8   70.42    4.73
   0  -2   8   71.83    4.28
   0  -2   8   73.12    3.99
   0   2   8   67.67    4.26
   0   2   8   71.79    4.34
   0   2   8   72.81    4.09
   0   2   8   69.54    3.91
   0   2   8   57.80    3.79
   0   2   8   69.24    5.03
   0  -2  -8   70.39    5.19
   0   2   8   70.37    4.87
   0  -2   9  346.39   15.66
   0  -2   9  325.78   16.47
   0   2   9  345.66   15.50
   0  -2  -9  338.39   17.27
   0  -2   9  347.58   15.38
   0   2  -9  335.26   17.40
   0   2   9  323.94   16.63
   0   2   9  340.34   15.80
   0   2   9  327.30   15.17
   0  -2   9  335.75   16.50
   0  -2   9  327.36   15.61
   0  -2  10   81.36    4.93
   0   2  10   81.07    4.88
   0   2  10   75.85    5.85
   0   2  10   72.38    4.91
   0  -2  10   70.77    5.64
   0  -2 -10   72.83    6.01
   0   2 -10   68.52    6.19
   0  -2  10   75.57    5.65
   0  -2 -10   73.01    6.11
   0  -2  10   74.71    4.65
   0  -2  10   73.91    4.84
   0  -2  11   14.35    1.89
   0  -2  11   15.34    1.94
   0  -2 -11   17.70    2.25
   0   2  11   14.32    1.86
   0   2  11   15.19    1.99
   0  -2  11   18.64    2.00
   0  -2  11   17.05    2.04
   0   2  11   14.74    1.97
   0  -2  12    2.16    0.90
   0  -2  12    4.36    1.02
   0  -2 -12    5.05    1.33
   0  -2  12    4.50    1.09
   0   2  12    4.75    1.10
   0   2  12    2.32    0.84
   0  -2  12    3.85    1.03
   0   2  12    6.96    1.34
   0   2  13    5.64    1.11
   0  -2  13    9.76    1.40
   0  -2  13    5.95    1.16
   0   2  13    8.39    1.37
   0  -2  13    7.82    1.32
   0   2  13    7.96    1.35
   0  -2  14    6.18    1.03
   0  -2  14    6.91    1.10
   0   2  14    5.39    1.05
   0   2  14    6.13    1.00
   0   2  14    7.33    1.14
   0   2 -15    1.90    0.64
   0  -3   0    0.12    0.23
   0  -3   0    0.24    0.29
   0  -3   0   -0.08    0.32
   0   3   0    0.61    0.32
   0  -3   0   -0.06    0.25
   0   3   0   -0.07    0.28
   0  -3  -1  120.34    5.81
   0   3  -1  113.60    5.80
   0   3  -1  134.69    5.96
   0   3   1  120.19    5.50
   0   3  -1  127.81    6.04
   0   3   1  126.01    5.64
   0   3   1  123.80    5.76
   0  -3  -1  124.84    6.00
   0   3   1  120.97    5.92
   0  -3   1  128.10    6.06
   0  -3  -1  131.41    6.02
   0  -3   1  126.30    5.87
   0  -3   1  126.61    5.81
   0  -3   1  129.85    6.07
   0  -3   2  487.74   21.13
   0   3  -2  519.69   21.11
   0   3   2  497.62   20.84
   0  -3  -2  510.86   21.40
   0   3  -2  490.11   21.45
   0   3   2  488.26   21.11
   0   3  -2  485.50   21.21
   0   3   2  492.17   21.33
   0  -3   2  496.18   21.29
   0  -3   2  499.19   21.50
   0   3  -2  511.87   21.43
   0  -3  -2  504.21   21.43
   0  -3   3  214.05    9.05
   0  -3  -3  204.91    9.54
   0   3  -3  202.25    9.60
   0  -3   3  190.99    9.38
   0   3  -3  204.76    9.34
   0   3   3  211.25    9.10
   0   3  -3  200.93    9.57
   0  -3   3  206.44    9.25
   0   3   3  206.00    8.95
   0   3  -3  196.63    9.24
   0   3   3  192.95    9.11
   0  -3  -3  199.99    9.47
   0  -3   4 3658.02  143.05
   0  -3  -4 3527.04  143.58
   0  -3   4 3340.52  143.49
   0  -3  -4 3426.94  143.62
   0   3   4 3565.93  142.90
   0  -3   4 3424.47  143.53
   0   3   4 3465.78  142.88
   0   3  -4 3402.91  143.70
   0   3  -4 3461.87  143.69
   0   3   4 3531.08  143.10
   0   3   4 3598.70  143.16
   0   3  -4 3421.61  143.28
   0   3  -4 3397.27  143.35
   0   3   4 3462.00  143.68
   0  -3   4 3409.02  143.22
   0  -3  -5  116.90    6.52
   0  -3   5  122.85    6.03
   0   3  -5  113.30    6.50
   0  -3   5  123.82    6.45
   0  -3  -5  115.10    6.42
   0   3   5  119.38    6.14
   0  -3   5  120.34    6.48
   0   3  -5  119.59    6.18
   0   3  -5  122.97    6.43
   0   3   5  114.53    5.92
   0  -3   5  118.56    6.17
   0   3   5  109.19    6.43
   0   3  -5  111.67    6.56
   0   3   6    7.16    1.33
   0  -3  -6    6.67    1.30
   0   3  -6    9.85    1.56
   0  -3  -6    8.69    1.43
   0   3  -6    7.67    1.34
   0  -3   6    9.36    1.26
   0  -3   6    7.46    1.18
   0   3   6   10.85    1.40
   0   3   7    3.32    0.82
   0   3  -7    2.33    0.84
   0  -3  -7    2.64    0.95
   0  -3  -7    4.37    1.14
   0  -3   7    4.60    0.97
   0  -3   7    3.50    1.06
   0   3   7    3.61    0.94
   0   3   7    3.86    1.08
   0  -3   8    0.42    0.47
   0   3   8    0.49    0.51
   0   3   8    1.14    0.66
   0   3   8    0.98    0.53
   0  -3   8    3.02    1.01
   0  -3  -8    0.86    0.75
   0  -3   8    2.04    0.79
   0   3  -8    0.57    0.74
   0   3   8    0.26    0.58
   0  -3  -8    0.55    0.66
   0  -3  -9   59.10    5.10
   0  -3   9   53.96    3.77
   0   3   9   44.81    3.42
   0  -3  -9   60.67    5.02
   0   3  -9   50.55    4.81
   0   3   9   53.19    3.90
   0  -3   9   59.37    4.90
   0  -3   9   60.64    3.98
   0  -3   9   61.10    4.60
   0  -3  10  242.34   11.33
   0  -3  10  217.24   12.33
   0   3  10  230.02   11.47
   0   3 -10  224.18   13.27
   0  -3  10  215.97   11.18
   0  -3 -10  211.60   12.90
   0  -3 -10  223.20   12.87
   0   3  11   18.26    2.16
   0   3  11   16.56    1.97
   0  -3  11   14.36    1.88
   0   3  11   21.39    2.33
   0   3  12  120.38    6.84
   0  -3  12  117.18    6.71
   0   3  12  119.20    6.87
   0   3  12  124.10    7.07
   0   3  13    2.63    0.81
   0   3  13    1.91    0.77
   0   3  14    4.63    0.87
   0  -4   0 1621.53   67.20
   0   4   0 1589.85   67.37
   0  -4   0 1621.13   67.17
   0   4   0 1610.23   67.14
   0  -4   0 1648.41   67.47
   0  -4   0 1651.62   67.55
   0  -4   1  642.59   27.20
   0  -4  -1  612.23   27.50
   0  -4   1  643.32   27.59
   0  -4   1  624.72   27.56
   0  -4  -1  642.29   27.27
   0   4  -1  654.70   27.41
   0   4   1  643.18   27.45
   0  -4  -1  630.92   27.48
   0   4   1  686.27   27.09
   0  -4   1  638.73   27.29
   0   4  -1  637.02   27.52
   0   4   1  638.37   27.24
   0  -4   2  405.87   17.41
   0   4  -2  384.32   17.53
   0   4  -2  426.53   17.81
   0   4   2  391.58   17.64
   0   4  -2  408.16   17.83
   0  -4  -2  404.11   17.50
   0  -4  -2  408.88   17.73
   0   4   2  394.98   17.42
   0  -4   2  385.00   17.81
   0  -4   2  405.98   17.58
   0  -4  -2  400.63   17.79
   0  -4   3    9.78    1.20
   0  -4  -3    7.07    1.10
   0   4  -3    6.80    1.10
   0   4  -3    6.50    0.98
   0  -4   3    7.38    0.96
   0   4  -3    9.69    1.28
   0  -4  -3    9.06    1.19
   0   4  -3    7.04    0.92
   0   4   3    7.78    0.99
   0  -4   4   41.75    2.97
   0   4  -4   43.21    2.81
   0   4   4   35.23    2.89
   0   4   4   34.97    2.53
   0  -4   4   40.35    2.66
   0   4  -4   34.88    2.88
   0  -4  -4   34.11    2.83
   0   4  -4   41.85    3.14
   0  -4   4   35.17    2.77
   0   4  -4   32.87    2.59
   0  -4  -4   36.78    2.85
   0  -4   5   71.89    4.34
   0  -4   5   67.87    4.57
   0   4  -5   70.05    4.72
   0   4  -5   75.78    4.97
   0  -4  -5   74.40    4.81
   0   4  -5   75.00    4.49
   0   4   5   75.20    4.34
   0   4  -5   67.43    4.45
   0  -4  -5   75.17    4.73
   0   4   5   73.10    4.80
   0  -4   5   75.13    4.73
   0  -4   5   71.88    4.14
   0  -4   6    4.43    0.89
   0  -4  -6    4.25    1.11
   0   4   6    3.31    1.02
   0  -4   6    3.97    1.06
   0   4  -6    2.57    0.90
   0  -4  -6    2.69    0.94
   0   4  -6    2.70    0.94
   0   4  -7  272.98   13.65
   0  -4   7  284.61   12.99
   0  -4   7  290.80   13.92
   0   4   7  265.61   13.61
   0  -4  -7  267.36   13.64
   0  -4   7  247.57   12.54
   0   4   7  274.26   12.65
   0  -4  -7  267.32   13.77
   0   4  -7  265.86   13.97
   0   4   7  241.66   12.04
   0   4  -7  281.15   12.85
   0  -4  -8   30.97    3.48
   0   4  -8   37.39    3.08
   0   4   8   28.98    2.41
   0   4   8   33.15    2.81
   0  -4   8   38.88    3.75
   0  -4   8   31.02    2.96
   0   4  -8   34.57    3.56
   0  -4  -8   29.37    3.34
   0   4   9  265.72   12.99
   0  -4   9  276.29   13.75
   0  -4   9  254.22   12.73
   0   4  -9  284.21   14.83
   0   4  -9  273.11   13.26
   0  -4  -9  257.36   14.23
   0  -4  -9  285.96   14.91
   0   4   9  246.12   12.35
   0  -4   9  256.57   14.24
   0   4  10   19.22    2.25
   0  -4  10   20.70    2.21
   0  -4  11   21.74    2.30
   0   4  11   22.06    2.42
   0   4  12    0.19    0.65
   0   4  12    0.36    0.50
   0   4  13   19.03    1.92
   0   4  14   10.16    1.18
   0  -5   0    0.11    0.40
   0   5   0   -0.13    0.34
   0   5   0    0.21    0.30
   0  -5   0    0.14    0.44
   0  -5   0    0.15    0.45
   0  -5   0   -0.11    0.41
   0  -5  -1  310.40   14.21
   0  -5  -1  325.87   14.32
   0  -5  -1  313.50   14.55
   0  -5   1  325.16   14.31
   0  -5   1  324.01   14.20
   0  -5   1  318.82   14.68
   0   5  -1  309.83   14.54
   0  -5  -1  308.72   14.61
   0   5  -1  330.58   14.48
   0   5   1  309.31   14.44
   0   5   1  309.38   14.27
   0  -5  -2   74.30    4.44
   0  -5  -2   81.25    4.86
   0  -5   2   76.94    4.86
   0  -5  -2   85.35    4.87
   0   5  -2   78.58    4.80
   0  -5   2   82.72    4.63
   0   5   2   77.79    4.49
   0   5  -2   83.64    4.81
   0   5   2   81.80    4.73
   0  -5   3  868.35   37.75
   0  -5  -3  868.28   37.93
   0   5  -3  921.42   38.18
   0  -5  -3  880.95   38.11
   0  -5   3  852.37   38.16
   0   5  -3  914.95   38.13
   0  -5  -3  890.02   37.67
   0   5  -3  848.41   37.70
   0   5   3  910.46   37.69
   0  -5  -4  230.35   11.44
   0  -5  -4  228.35   11.30
   0   5   4  225.04   11.49
   0   5  -4  226.74   11.36
   0  -5  -4  224.86   10.98
   0  -5   4  224.65   11.30
   0   5  -4  226.21   11.56
   0   5  -4  225.24   11.06
   0  -5   4  222.93   11.14
   0   5   4  235.44   11.00
   0  -5   5  743.13   32.99
   0  -5   5  728.67   33.03
   0   5   5  719.57   33.19
   0  -5  -5  773.45   33.19
   0   5  -5  765.64   32.81
   0  -5  -5  747.53   33.27
   0   5   5  772.01   32.67
   0   5  -5  750.75   33.49
   0   5  -6   35.00    3.54
   0  -5   6   41.80    3.50
   0  -5  -6   39.36    3.52
   0   5   6   34.42    2.73
   0   5   6   30.93    3.23
   0  -5   6   32.20    2.75
   0  -5  -6   38.73    3.54
   0  -5   7    5.05    1.38
   0  -5  -7    2.78    1.10
   0   5  -7    4.14    1.00
   0   5   7    3.36    0.93
   0   5  -7    2.90    1.14
   0   5  -7    3.58    1.16
   0  -5  -7    1.80    1.03
   0  -5   7    2.41    0.86
   0   5   8    0.98    0.55
   0   5  -8    0.73    1.02
   0   5   8    0.94    0.64
   0  -5  -8    0.69    0.96
   0   5  -8    0.94    0.87
   0   5  -8    2.13    0.91
   0  -5   8    1.92    0.94
   0  -5  -8    0.95    0.82
   0  -5  -9    7.34    1.80
   0   5  -9    5.83    1.38
   0   5   9    6.78    1.38
   0   5   9    6.65    1.36
   0   5  -9    6.96    1.74
   0  -5  -9    6.55    1.87
   0  -5   9    5.98    1.67
   0   5   9    4.45    0.95
   0   5  10    4.27    1.10
   0   5 -10    4.83    1.33
   0   5  11    0.41    0.60
   0   5  12   54.62    3.89
   0   5  13   36.97    2.71
   0   5  14    3.25    0.62
   0  -5  14    3.02    0.59
   0   6   0 1985.39   82.34
   0  -6   0 1962.08   82.91
   0  -6   0 1980.74   82.91
   0   6   0 2001.70   82.50
   0   6   0 1977.49   82.69
   0  -6   0 1957.78   82.31
   0   6   1   70.72    4.49
   0   6  -1   67.35    4.49
   0  -6  -1   68.86    4.60
   0  -6   1   71.46    4.70
   0   6   1   68.44    4.33
   0  -6  -1   64.74    4.54
   0  -6   1   68.70    4.26
   0   6  -1   73.96    4.48
   0  -6  -1   67.58    4.21
   0   6  -2  185.41    9.64
   0   6   2  195.12    9.44
   0  -6  -2  168.75    9.63
   0  -6  -2  190.16    9.73
   0  -6   2  190.11    9.40
   0   6   2  186.20    9.56
   0   6  -2  187.03    9.65
   0   6   2  202.30    9.53
   0  -6  -2  178.03    9.19
   0  -6   2  184.45    9.82
   0  -6   3   84.89    5.49
   0  -6  -3   76.78    5.27
   0   6  -3   85.66    5.44
   0   6  -3   82.12    5.27
   0  -6  -3   80.57    5.23
   0  -6   3   75.56    4.93
   0   6   3   81.22    5.01
   0  -6  -4   32.46    2.98
   0  -6   4   29.74    2.76
   0   6   4   30.24    3.04
   0  -6  -4   27.79    2.91
   0   6   4   26.90    2.59
   0  -6   4   27.21    2.80
   0   6  -4   28.35    3.00
   0  -6  -5  112.70    6.88
   0   6  -5  115.91    7.27
   0  -6   5  105.73    6.79
   0   6   5  109.46    6.57
   0   6  -5  103.91    6.45
   0  -6   5  100.35    6.52
   0   6   5   99.86    6.83
   0   6  -5  109.83    6.10
   0  -6  -5  112.00    7.05
   0  -6   5  106.94    6.03
   0  -6  -6  103.67    7.14
   0  -6   6   99.16    6.05
   0   6  -6  106.37    6.19
   0  -6   6  105.25    6.84
   0  -6  -6  115.30    7.16
   0   6   6  105.37    6.07
   0   6  -6  113.92    7.51
   0   6   6   99.47    6.52
   0  -6   6  114.63    7.13
   0   6  -7   45.42    3.64
   0  -6  -7   45.41    4.27
   0   6   7   38.92    3.30
   0  -6   7   50.01    4.41
   0  -6  -7   49.91    4.63
   0   6  -7   48.20    4.63
   0  -6   7   41.70    3.41
   0  -6   8  255.27   14.24
   0   6  -8  274.62   13.37
   0  -6  -8  257.25   14.63
   0  -6  -8  273.80   14.48
   0  -6   8  251.78   12.89
   0   6   8  271.75   13.05
   0   6  -8  247.77   14.72
   0   6   9   93.96    5.87
   0   6  -9   86.77    5.96
   0   6 -10    5.33    1.31
   0   6  10    3.18    1.06
   0   6 -11   21.44    2.48
   0   6  11   26.94    2.58
   0   6  12   -0.16    0.45
   0  -6  13   -0.10    0.30
   0   6  13    0.43    0.38
   0   7   0   -0.20    0.47
   0   7   0   -0.18    0.43
   0   7   0   -0.21    0.50
   0  -7   0   -0.23    0.64
   0  -7   1  302.68   15.14
   0   7  -1  295.74   14.79
   0   7   1  321.04   14.72
   0  -7  -1  302.33   15.04
   0   7  -1  313.14   14.82
   0   7   1  295.35   14.65
   0   7  -1  296.21   14.67
   0   7  -1  316.51   13.94
   0   7   1  296.93   13.84
   0  -7   1  284.76   14.39
   0  -7  -1  315.88   14.09
   0   7  -1  326.78   14.12
   0   7   1  299.69   14.80
   0  -7   1  300.04   14.04
   0  -7   2    3.50    1.08
   0   7  -2    3.61    0.87
   0   7   2    2.64    0.93
   0   7   2    4.03    1.02
   0   7   2    2.09    0.67
   0   7   2    3.85    1.08
   0   7  -2    5.13    1.21
   0   7  -2    4.26    0.85
   0  -7   2    4.41    0.92
   0  -7  -2    3.99    1.13
   0   7  -2    4.06    1.07
   0  -7  -2    3.77    0.90
   0  -7  -2    5.20    1.28
   0  -7   2    4.29    1.09
   0  -7   3    5.73    1.24
   0   7  -3    4.70    0.93
   0   7  -3    5.98    1.12
   0   7   3    4.56    0.91
   0  -7   3    4.99    1.00
   0  -7  -3    4.92    1.25
   0  -7  -3    6.07    1.41
   0   7   3    4.13    1.13
   0   7  -3    6.37    1.41
   0  -7   3    4.53    1.27
   0  -7  -3    5.36    1.03
   0   7   4   80.95    4.82
   0  -7   4   92.73    5.13
   0  -7  -4   92.25    6.12
   0   7  -4   87.22    6.24
   0  -7   4   76.69    5.04
   0   7   4   85.39    5.80
   0   7   4   84.87    6.17
   0  -7   4   82.51    5.67
   0   7  -4   91.40    5.12
   0  -7   4   84.32    5.96
   0   7  -4   89.59    5.33
   0  -7  -4   97.36    6.41
   0  -7   5  157.22    8.64
   0  -7   5  173.07    9.57
   0   7  -5  179.97   10.32
   0   7  -5  155.07    8.72
   0   7   5  178.56    9.69
   0  -7  -5  164.02    9.73
   0  -7   5  170.37    9.81
   0  -7  -5  172.40   10.08
   0   7  -6   23.52    2.42
   0   7  -6   15.03    2.62
   0  -7  -6   17.73    2.69
   0  -7   6   20.04    2.62
   0  -7   6   23.12    2.92
   0  -7  -6   20.56    2.83
   0   7  -6   19.03    2.25
   0  -7   6   18.31    2.16
   0   7   6   18.27    2.55
   0   7   6   18.82    2.15
   0  -7   7  286.42   14.13
   0  -7   7  286.24   15.42
   0   7   7  289.72   14.16
   0  -7  -7  285.29   15.80
   0   7  -7  311.68   14.54
   0  -7  -7  287.61   15.51
   0   7  -7  280.28   15.91
   0  -7   8   11.88    1.75
   0   7   8   12.51    1.83
   0   7  -8   12.19    1.90
   0   7  -9  134.98    7.88
   0   7   9  126.70    7.48
   0   7 -10   12.03    1.85
   0   7  10   10.73    1.68
   0   7 -11   47.68    3.81
   0   7  11   52.43    3.70
   0   7 -12   44.91    3.36
   0  -7  12   51.70    3.15
   0   7  12   45.58    3.07
   0   7  12   47.65    3.27
   0  -7  13    1.74    0.46
   0  -7 -13    1.59    0.58
   0   8   0    0.15    0.56
   0   8   0    0.44    0.46
   0  -8   0    0.57    0.63
   0   8   0    0.30    0.53
   0   8   0   -0.25    0.49
   0  -8   0    0.49    0.69
   0  -8   1  150.53    8.27
   0  -8  -1  163.02    8.36
   0   8   1  157.12    8.16
   0   8  -1  165.43    8.37
   0   8   1  148.06    9.02
   0   8   1  178.96    9.34
   0   8   1  161.87    9.12
   0  -8  -1  163.01    9.54
   0   8  -1  144.33    8.04
   0   8   1  161.71    8.12
   0   8  -1  174.44    8.35
   0  -8   1  161.59    9.54
   0   8  -1  162.69    9.21
   0   8  -1  155.79    9.07
   0   8  -2   20.01    2.07
   0   8  -2   21.71    2.69
   0  -8   2   17.75    2.62
   0   8  -2   22.56    2.24
   0  -8  -2   26.77    3.04
   0   8   2   17.85    1.94
   0  -8  -2   21.04    2.17
   0   8   2   23.32    2.71
   0   8  -2   24.16    2.74
   0  -8   2   24.73    2.32
   0   8  -3   39.86    3.32
   0   8   3   43.16    3.19
   0   8   3   46.65    4.10
   0   8  -3   44.67    4.15
   0  -8  -3   38.91    3.93
   0   8  -3   46.29    3.36
   0  -8   3   47.30    4.16
   0   8  -3   39.14    3.75
   0  -8  -3   47.48    3.48
   0  -8   3   43.94    3.38
   0  -8  -4   -0.31    0.68
   0   8  -4    0.20    0.64
   0  -8   4    0.31    0.53
   0  -8   4    0.19    0.61
   0   8   4   -0.16    0.49
   0   8  -4   -0.18    0.52
   0   8  -4    0.67    0.73
   0  -8  -4    0.19    0.63
   0   8   4    0.29    0.81
   0  -8   4   -0.16    0.53
   0   8  -5  242.29   13.51
   0  -8   5  230.35   11.75
   0   8  -5  262.52   12.08
   0   8   5  216.52   11.28
   0  -8   5  220.39   12.85
   0   8  -5  230.28   11.89
   0  -8  -5  234.94   13.09
   0  -8  -5  258.20   12.01
   0   8   5  231.40   12.88
   0  -8   6   12.10    2.20
   0   8  -6   13.54    1.90
   0   8  -6    9.68    1.68
   0   8   6   13.50    2.34
   0  -8  -6   12.94    2.44
   0  -8  -6   15.64    2.51
   0   8   6    9.97    1.69
   0  -8   6   12.27    1.80
   0   8  -6   15.45    2.66
   0   8  -7   62.70    4.81
   0  -8   7   69.29    4.85
   0   8  -7   77.75    5.24
   0   8   7   76.08    5.03
   0   8   8   98.91    5.91
   0   8  -8   88.50    5.91
   0  -8   8   81.10    5.53
   0   8  -9    2.05    0.90
   0   8   9    3.23    0.98
   0   8  10    8.34    1.46
   0   8 -10    8.46    1.49
   0  -8  10    8.93    1.29
   0  -8  11   32.38    2.35
   0   8  11   31.74    2.57
   0   8 -11   27.73    2.59
   0  -8 -11   31.18    2.65
   0   8  12    1.70    0.52
   0  -8 -12    0.82    0.51
   0   8 -12    1.48    0.59
   0  -8  12    1.61    0.48
   0  -9   0   -0.33    0.73
   0   9   0    0.54    0.53
   0  -9   0   -0.19    0.69
   0   9   0   -0.18    0.60
   0   9   0   -0.18    0.56
   0   9   0   -0.30    0.59
   0   9   1   16.16    2.39
   0   9  -1   14.46    2.30
   0   9  -1   16.08    1.95
   0   9  -1   12.24    1.69
   0  -9   1   15.53    1.92
   0  -9   1   12.87    2.29
   0  -9  -1   14.29    1.85
   0  -9  -1   15.11    2.50
   0   9   1   15.17    1.82
   0   9   1   16.49    2.41
   0   9  -1   15.58    1.94
   0   9   1   15.71    1.84
   0  -9   2   79.96    6.08
   0  -9  -2   83.54    5.19
   0  -9   2   77.34    6.26
   0   9  -2   85.47    6.13
   0  -9  -2   70.80    5.99
   0   9   2   71.95    4.86
   0   9  -2   80.84    5.18
   0   9  -2   83.59    5.18
   0  -9   2   77.67    5.09
   0   9   2   77.09    5.95
   0   9  -3    3.10    1.06
   0  -9  -3    2.18    0.92
   0   9   3    3.81    1.05
   0   9  -3    3.36    0.96
   0  -9   3    3.32    1.23
   0   9  -3    5.56    1.46
   0  -9  -3    3.10    1.23
   0   9   3    2.31    1.08
   0  -9   3    2.76    1.00
   0   9  -4  312.16   16.08
   0   9   4  293.56   14.60
   0  -9   4  289.95   16.14
   0  -9   4  343.01   14.86
   0   9  -4  293.03   14.99
   0   9  -4  291.96   16.40
   0  -9   4  296.95   14.86
   0   9  -4  334.16   15.09
   0   9   4  306.47   16.38
   0  -9  -4  301.98   16.41
   0  -9  -4  327.29   15.08
   0  -9  -5    0.85    0.83
   0   9   5   -0.36    0.56
   0  -9   5   -0.21    0.67
   0   9  -5   -0.22    0.58
   0   9  -5    0.20    0.63
   0  -9   6    1.45    0.81
   0   9  -6    0.45    0.70
   0   9  -6    0.66    0.71
   0   9   6    0.86    0.63
   0  -9  -6    0.43    0.67
   0   9  -7   35.36    3.22
   0   9  -7   29.23    3.02
   0  -9   7   31.60    3.00
   0   9   7   38.22    3.25
   0   9  -8    5.39    1.31
   0  -9   8    5.62    1.20
   0   9   8    6.34    1.29
   0  -9  -8    6.80    1.35
   0  -9  -9    0.19    0.58
   0   9  -9    0.20    0.67
   0   9   9    0.18    0.55
   0   9 -10    4.22    0.96
   0  -9 -10    5.68    1.10
   0   9  10    4.78    0.98
   0   9  11    0.45    0.38
   0  -9 -11   -0.24    0.48
   0   9 -11    0.13    0.38
   0 -10   0   39.31    3.35
   0  10   0   33.84    3.12
   0  10   0   35.60    3.14
   0  10  -1  113.12    6.36
   0  10   1  104.37    6.10
   0  10  -1  109.64    6.24
   0 -10  -1  105.98    6.22
   0 -10   1  102.12    6.18
   0  10  -1   79.34    5.63
   0  10   1   86.10    5.79
   0  10  -2   46.15    3.67
   0  10   2   37.76    3.30
   0 -10  -2   48.14    3.71
   0  10  -2   43.74    3.58
   0 -10   2   40.53    3.47
   0  10   3   17.34    2.09
   0  10  -3   26.00    2.65
   0 -10   3   23.68    2.34
   0 -10   3   19.43    2.29
   0  10  -3   21.00    2.36
   0 -10  -3   21.50    2.40
   0  10  -4    0.21    0.63
   0 -10   4    0.36    0.58
   0  10  -4    1.11    0.75
   0 -10  -4    0.63    0.62
   0 -10   4    1.43    0.80
   0  10   4    0.76    0.65
   0 -10  -5    8.15    1.54
   0  10  -5    8.37    1.51
   0  10   5    6.00    1.20
   0  10  -5    4.96    1.26
   0 -10   5    6.03    1.29
   0 -10  -6    0.20    0.70
   0  10  -6   -0.21    0.66
   0 -10   6   -0.19    0.65
   0  10   6    0.20    0.69
   0  10  -7    2.37    0.80
   0  10  -7    1.93    0.85
   0 -10   7    1.77    0.91
   0 -10  -7    3.46    1.06
   0  10   7    1.89    0.79
   0 -10  -8   20.83    2.14
   0  10  -8   18.70    2.08
   0  10   8   22.44    2.20
   0  10   9   26.44    2.32
   0  10  -9   23.55    2.29
   0  10  10    1.30    0.50
   0 -10 -10    2.02    0.65
   0  10 -10    0.97    0.51
   0 -11   0    0.20    0.71
   0  11   0    0.19    0.49
   0  11   0    0.21    0.62
   0 -11   1    3.81    1.09
   0  11   1    3.63    1.04
   0 -11  -1    4.63    1.18
   0  11   1    4.04    1.15
   0  11  -1    4.58    1.05
   0  11  -1    2.99    1.08
   0  11  -1    4.40    1.05
   0  11  -2   34.49    3.13
   0  11   2   30.53    2.93
   0 -11  -2   40.19    3.31
   0 -11   2   37.95    3.20
   0  11  -2   40.00    3.38
   0 -11   2   39.60    3.12
   0  11  -3   27.69    2.76
   0  11   3   24.28    2.55
   0 -11  -3   33.16    2.96
   0 -11   3   28.74    2.65
   0 -11   3   33.52    2.91
   0  11  -3   33.23    2.99
   0 -11   4    0.37    0.64
   0 -11  -4    1.55    0.83
   0  11   4    0.72    0.68
   0  11  -4    1.02    0.69
   0  11  -4    1.63    0.90
   0  11  -5   56.29    4.22
   0  11  -5   65.97    4.38
   0  11   5   54.43    3.96
   0 -11  -5   71.74    4.51
   0  11   5   58.76    4.26
   0 -11   5   65.46    4.29
   0  11  -6   16.07    1.95
   0 -11  -6   19.63    2.10
   0  11   6   17.95    2.00
   0 -11   6   18.34    1.95
   0  11   7    2.28    0.74
   0  11  -7    2.22    0.75
   0 -11  -7    2.00    0.76
   0 -11   7    1.80    0.70
   0  11  -8    1.02    0.55
   0 -11  -8    1.03    0.58
   0  11   8    0.63    0.50
   0  11   9    6.11    0.87
   0  12   0   16.58    2.00
   0 -12   0   19.96    2.13
   0 -12   1    0.17    0.61
   0  12   1    0.17    0.54
   0 -12  -1   -0.35    0.72
   0  12  -1    0.76    0.68
   0  12  -1    0.34    0.53
   0 -12   1   -0.16    0.57
   0 -12  -2    6.14    1.19
   0  12  -2    3.58    1.02
   0 -12   2    7.87    1.26
   0  12  -2    4.88    1.11
   0 -12   2    5.00    1.08
   0  12   2    3.12    0.89
   0 -12  -3   11.86    1.58
   0 -12   3    9.97    1.43
   0  12   3    9.78    1.44
   0  12  -3    9.67    1.49
   0  12  -3    7.41    1.35
   0  12  -4    8.57    1.34
   0  12   4    8.05    1.26
   0  12  -4    5.43    1.12
   0  12   4    7.13    1.18
   0 -12  -4    9.31    1.37
   0 -12   4    7.95    1.24
   0  12  -5    0.45    0.51
   0  12  -5   -0.15    0.49
   0 -12  -5   -0.28    0.48
   0  12   5    0.15    0.47
   0  12   5    0.38    0.43
   0 -12   5   -0.13    0.50
   0 -12  -6   23.04    2.04
   0 -12   6   24.24    2.00
   0  12  -6   23.90    2.08
   0  12   6   24.55    2.09
   0  12   7    0.10    0.32
   0  12  -7   -0.11    0.33
   0 -13   0   -0.38    0.58
   0 -13   0    0.12    0.43
   0  13   0   -0.14    0.45
   0 -13   1    6.19    0.97
   0 -13  -1    7.37    1.13
   0 -13  -1    6.85    1.06
   0 -13   1    7.65    1.14
   0  13  -1    6.31    1.12
   0  13  -2   30.46    2.36
   0  13  -2   29.70    2.47
   0 -13   2   33.83    2.43
   0 -13   3    2.81    0.69
   0  13  -3    4.72    0.93
   0  13   3    3.24    0.78
   0  13  -3    3.11    0.72
   0  13  -4    0.23    0.42
   0  13  -4    0.11    0.38
   0  13   4   -0.11    0.39
  -1   0  15   -0.12    0.37
  -1   0  15   -0.24    0.48
  -1   0  14   21.95    2.26
  -1   0  14   24.98    2.37
  -1   0  13   -0.22    0.56
  -1   0  13    0.62    0.73
  -1   0  13    0.50    0.57
  -1   0  12   77.91    4.68
  -1   0  12   72.17    4.89
  -1   0  12   76.01    5.25
  -1   0  12   81.48    5.19
  -1   0  12   80.94    5.49
  -1   0  11    0.19    0.60
  -1   0  11   -0.22    0.68
  -1   0  11   -0.20    0.65
  -1   0  11   -0.15    0.55
  -1   0  11   -0.47    0.61
  -1   0  10   73.43    4.32
  -1   0  10   64.73    5.69
  -1   0  10   63.86    3.90
  -1   0  10   81.57    5.17
   1   0 -10   78.16    6.08
  -1   0  10   63.79    4.51
  -1   0  10   67.40    4.48
  -1   0  10   70.24    4.77
   1   0  -9   -0.62    0.86
  -1   0   9   -0.31    0.53
  -1   0   9    0.20    0.55
  -1   0   9   -0.13    0.48
  -1   0   9   -0.68    0.45
  -1   0   9   -0.17    0.59
  -1   0   9   -0.15    0.48
  -1   0   9    0.18    0.53
  -1   0   8  227.73   10.92
  -1   0   8  211.55   11.07
  -1   0   8  239.95   11.45
  -1   0   8  222.67   12.30
   1   0  -8  230.58   11.65
  -1   0   8  230.26   11.06
  -1   0   8  244.38   10.47
  -1   0   8  228.81   11.00
  -1   0   8  214.82   12.09
  -1   0   8  241.67   10.78
  -1   0   7    0.22    0.44
  -1   0   7    0.47    0.56
  -1   0   7    0.24    0.53
   1   0  -7    0.15    0.37
  -1   0   6  651.89   25.03
   1   0  -6  666.92   24.16
  -1   0   6  589.77   24.96
  -1   0   5    0.17    0.43
   1   0  -5   -0.09    0.25
  -1   0   5   -0.15    0.43
  -1   0   4 3206.69  130.97
   1   0  -4 3352.68  130.85
  -1   0   4 3364.70  131.56
  -1   0   3    0.10    0.28
  -1   0   3   -0.07    0.28
  -1   0   3   -0.07    0.26
  -1   0   3    0.11    0.39
  -1   0   2   13.07    1.18
  -1   0   2   14.23    1.18
  -1   0   2   15.05    1.16
  -1   0   1    0.11    0.24
  -1   0   1   -0.04    0.18
  -1   0   1    0.33    0.28
  -1   0   1   -0.06    0.23
  -1   0   1   -0.06    0.23
   1   0   0  868.49   35.28
   1   0   0  837.77   35.31
   1   0   0  871.34   35.40
  -1   0   0  891.11   35.66
  -1   0   0  841.78   35.80
  -1   0   0  885.29   35.80
   1   0   0  862.25   35.40
  -1   0   0  854.07   35.81
   1   0   0  891.94   35.74
  -1   0   0  809.90   35.69
  -1   0   0  855.01   35.37
   1   0   1   -0.03    0.15
  -1   0  -1    0.20    0.28
   1   0   1    0.32    0.24
   1   0   1    0.05    0.22
  -1   0  -1   -0.14    0.35
  -1   0  -1   -0.03    0.14
   1   0   1   -0.08    0.18
  -1   0  -1   -0.07    0.26
   1   0   1    0.31    0.31
   1   0   2 2090.65   88.16
  -1   0  -2 2162.95   88.53
  -1   0  -2 2151.94   88.57
  -1   0  -2 2164.10   88.00
   1   0   2 2152.42   88.03
   1   0   2 2230.37   88.44
   1   0   2 2081.89   88.29
   1   0   2 2136.69   88.15
   1   0   3   -0.08    0.30
   1   0   3    0.21    0.36
  -1   0  -3    0.11    0.42
  -1   0  -3   -0.07    0.28
   1   0   3   -0.24    0.31
   1   0   3    0.20    0.26
  -1   0  -3    0.11    0.35
  -1   0  -4 3130.71  126.13
  -1   0  -4 3083.82  126.61
   1   0   4 3000.29  126.13
   1   0   4 3263.80  126.62
  -1   0  -4 3215.20  126.79
   1   0   4 3004.30  125.85
   1   0   4 2902.32  125.94
  -1   0  -5    0.57    0.60
  -1   0  -5    0.50    0.46
   1   0   5    0.46    0.35
   1   0   5    0.17    0.49
  -1   0  -6  541.49   25.11
   1   0   6  551.86   23.72
   1   0   6  542.06   24.65
   1   0   7   -0.15    0.43
  -1   0  -7    0.30    0.67
  -1   0  -8  254.82   14.17
   1   0   8  240.97   12.23
   1   0   8  265.18   11.50
   1   0   8  247.01   12.31
   1   0   8  237.25   11.86
   1   0   9   -0.23    0.60
   1   0   9    0.23    0.45
  -1   0  -9    1.32    1.14
   1   0   9    0.87    0.66
   1   0   9   -0.25    0.51
   1   0  10  389.10   19.80
  -1   0 -10  428.46   22.35
   1   0  10  431.23   18.70
   1   0  10  420.92   19.97
   1   0  10  399.45   19.01
   1   0  10  416.36   19.02
   1   0  11   -0.32    0.50
   1   0  11    0.19    0.52
   1   0  11   -0.19    0.53
  -1   0 -12   50.15    4.29
   1   0  12   48.05    3.60
   1   0  12   52.98    3.65
   1   0  13    0.14    0.51
   1   0  13    0.45    0.59
  -1   0 -13   -0.22    0.68
   1   0  13    0.17    0.49
   1   0  14    0.36    0.39
   1   0  14   -0.13    0.38
  -1   0 -14    0.49    0.60
  -1   0 -14    0.16    0.50
  -1   1  15    0.24    0.35
  -1  -1  15    0.12    0.35
  -1   1  15    0.25    0.40
  -1  -1  15    0.23    0.42
  -1  -1  14    8.16    1.31
  -1  -1  14    7.39    1.26
  -1   1  14    7.60    1.32
  -1   1  14    9.00    1.38
  -1  -1  13    0.72    0.71
  -1   1  13    1.83    0.73
  -1  -1  13    0.60    0.68
  -1  -1  13    2.05    0.64
  -1  -1  13    1.46    0.79
  -1   1  13    0.41    0.61
  -1   1  13    1.52    0.83
  -1  -1  12    3.74    0.97
  -1  -1  12    3.38    1.01
  -1  -1  12    1.94    0.98
  -1   1  12    4.32    1.21
  -1   1  12    3.19    0.89
  -1   1  12    2.93    1.05
  -1  -1  12    5.15    1.14
  -1  -1  12    3.44    1.11
  -1   1  12    3.69    1.00
  -1   1  11  212.14   10.23
  -1   1  11  220.25   11.23
  -1   1  11  201.57   10.64
  -1  -1  11  202.81   10.62
  -1  -1  11  204.80   10.51
  -1   1  11  197.57   10.82
  -1  -1  11  212.64   11.01
  -1  -1  11  198.89   10.74
  -1  -1  11  217.74   10.19
  -1   1  11  203.54   10.48
  -1  -1  10  233.73   13.67
  -1   1  10  263.20   12.41
  -1  -1  10  247.66   12.37
   1  -1 -10  261.75   14.09
  -1  -1  10  262.54   12.70
  -1  -1  10  239.28   11.42
  -1   1  10  246.11   12.23
  -1   1  10  236.40   12.04
  -1  -1  10  244.63   12.14
   1   1 -10  253.97   14.04
   1   1 -10  221.63   13.20
  -1  -1  10  257.05   11.82
  -1  -1  10  243.42   12.27
   1   1 -10  243.77   14.35
  -1   1  10  267.59   12.85
  -1   1  10  265.59   11.93
  -1   1  10  245.82   13.96
  -1   1  10  253.65   12.52
  -1  -1   9  401.40   16.93
  -1  -1   9  347.01   17.92
  -1  -1   9  355.16   15.59
  -1   1   9  357.17   16.57
  -1   1   9  344.21   17.97
   1   1  -9  325.52   17.09
  -1   1   9  368.40   16.42
  -1   1   9  365.74   16.40
  -1  -1   9  368.26   16.54
  -1   1   9  328.74   15.89
   1  -1  -9  356.50   17.91
  -1   1   9  345.75   16.19
  -1   1   9  327.36   15.49
  -1   1   9  369.04   16.04
  -1  -1   9  365.41   15.97
  -1   1   9  384.50   16.96
  -1  -1   9  343.52   17.83
  -1  -1   9  345.77   16.34
  -1  -1   9  347.14   16.22
   1  -1  -8   93.17    6.11
  -1  -1   8   90.39    4.76
  -1  -1   8   88.95    4.95
  -1   1   8   81.35    4.91
  -1  -1   8   84.99    4.99
  -1   1   8   84.72    5.29
  -1   1   8   75.49    5.00
  -1  -1   8   82.92    6.03
  -1  -1   8   87.26    5.11
  -1   1   8   97.45    4.86
  -1   1   8   79.35    4.66
   1   1  -8   84.12    5.51
  -1  -1   8   90.88    6.12
  -1  -1   8   91.82    4.51
  -1  -1   8   88.31    6.13
  -1   1   8   79.85    4.38
  -1   1   8   83.87    4.97
  -1   1   8   82.06    5.98
  -1  -1   8   98.64    5.43
   1  -1  -7  582.18   23.49
  -1   1   7  429.74   23.08
  -1  -1   7  477.76   23.26
  -1  -1   7  506.35   23.34
  -1  -1   7  521.66   23.49
  -1   1   7  500.49   23.14
   1   1  -7  533.58   22.69
  -1   1   6   69.66    4.34
  -1  -1   6   51.48    4.12
   1   1  -6   73.25    4.01
  -1  -1   6   70.64    4.56
  -1   1   6   45.55    4.02
  -1  -1   6   66.02    4.41
   1  -1  -5   31.19    1.94
  -1  -1   5   17.25    2.03
  -1  -1   5   24.34    2.28
   1   1  -5   27.89    1.98
  -1   1   5   18.24    2.08
  -1   1   5   27.15    2.27
  -1  -1   5   24.74    2.30
  -1   1   4  599.62   26.01
  -1  -1   4  510.86   25.93
  -1  -1   4  658.81   26.32
  -1   1   4  615.11   25.77
  -1   1   4  552.60   26.08
   1  -1  -4  664.18   25.38
  -1  -1   4  609.91   26.08
  -1  -1   4  567.90   26.07
  -1   1   3 1877.20   83.23
   1   1  -3 1963.32   82.65
  -1   1   3 2013.86   83.46
  -1   1   3 2193.35   83.10
   1  -1  -3 2014.17   82.64
  -1  -1   3 2003.78   83.44
  -1  -1   3 1956.94   83.35
  -1  -1   3 1986.62   83.39
  -1   1   3 1967.65   83.13
  -1  -1   3 2158.84   83.05
  -1   1   2 4682.66  200.85
  -1   1   2 5267.30  201.17
  -1  -1   2 4952.86  201.11
  -1  -1   2 4902.16  201.18
  -1  -1   2 5058.76  201.21
   1   1  -2 5037.03  200.37
  -1   1   2 4757.92  201.06
  -1  -1   2 4831.98  200.86
   1   1  -2 4801.16  201.09
   1   1  -2 4808.02  200.58
  -1   1   2 4691.21  201.10
  -1   1   2 4934.49  200.42
  -1   1   1    6.29    0.76
  -1   1   1    7.82    0.54
  -1   1   1    7.52    0.75
  -1   1   1    7.24    0.64
  -1   1   1    8.26    0.85
   1   1  -1    6.17    0.71
  -1   1   1    7.29    0.81
  -1  -1   1    5.80    0.77
   1   1  -1    6.68    0.57
  -1  -1   1    8.01    0.82
  -1  -1   1    9.84    0.81
  -1  -1   1    6.88    0.72
  -1  -1   1    8.08    0.83
   1  -1  -1    7.12    0.59
   1  -1   0   50.13    2.44
  -1   1   0   46.48    2.64
  -1   1   0   49.16    2.42
  -1   1   0   49.20    2.49
  -1  -1   0   46.04    2.38
   1   1   0   49.62    2.48
  -1  -1   0   49.97    2.80
  -1  -1   0   44.81    2.60
  -1   1   0   48.22    2.48
  -1  -1   0   50.58    2.35
   1   1   0   47.61    2.47
   1   1   0   50.33    2.76
   1  -1   0   47.29    2.41
  -1  -1   0   51.93    2.70
  -1  -1   0   51.14    2.53
   1  -1   0   49.79    2.25
  -1   1   0   49.58    2.65
  -1  -1   0   49.89    2.57
   1  -1   0   48.99    2.51
  -1   1   0   49.17    2.65
  -1   1  -1   68.84    3.08
  -1   1  -1   64.40    3.20
  -1  -1  -1   60.98    3.42
  -1  -1  -1   64.10    3.20
   1   1   1   72.00    3.43
   1  -1   1   63.75    3.05
   1   1   1   62.10    3.03
  -1  -1  -1   61.56    3.39
  -1   1  -1   62.12    3.27
   1  -1   1   65.43    3.23
   1  -1   1   61.13    3.09
  -1  -1  -1   58.95    2.89
  -1   1  -1   65.33    2.76
  -1  -1  -1   63.97    2.95
   1   1   1   65.62    3.23
   1   1   1   66.03    3.33
  -1   1  -1   64.46    3.22
   1  -1   2  146.50    6.65
  -1  -1  -2  146.41    6.94
   1   1   2  141.84    6.58
   1   1   2  144.57    6.84
  -1   1  -2  148.13    6.84
   1  -1   2  146.56    6.56
  -1  -1  -2  145.29    6.60
   1  -1   2  141.32    6.38
  -1  -1  -2  140.95    6.37
  -1   1  -2  143.99    6.51
  -1  -1  -2  140.77    6.88
   1   1   2  136.65    6.64
  -1  -1  -3   35.56    2.36
   1   1   3   37.22    2.59
   1  -1   3   43.27    2.71
   1  -1   3   38.52    2.18
   1   1   3   36.57    2.30
  -1   1  -3   35.41    2.69
   1   1   3   38.72    2.32
  -1  -1  -3   38.48    2.63
   1  -1   3   36.31    2.37
   1  -1   3   42.02    2.45
  -1  -1  -3   39.15    2.68
  -1   1  -3   37.66    2.61
   1   1   4   37.27    2.37
   1  -1   4   34.06    2.45
   1   1   4   33.95    2.68
   1  -1   4   36.21    2.23
   1  -1   4   42.81    2.66
  -1  -1  -4   43.22    3.00
  -1   1  -4   40.33    2.93
   1  -1   4   37.29    2.54
  -1  -1  -4   40.92    2.83
   1   1   4   35.07    2.31
  -1   1  -4   35.10    2.83
  -1  -1  -4   35.71    2.54
   1   1   5 2077.67   86.20
   1   1   5 2119.40   86.09
  -1  -1  -5 2139.89   86.74
  -1  -1  -5 2111.52   87.34
   1   1   5 2100.82   87.07
  -1   1  -5 2011.93   87.29
  -1   1  -5 2075.32   87.22
   1  -1   5 2010.13   86.55
   1   1   6   25.98    2.01
  -1   1  -6   22.13    2.17
   1  -1   6   21.64    1.90
  -1  -1  -6   19.62    2.15
   1   1   6   19.61    2.27
  -1  -1  -6   20.96    2.48
  -1   1  -6   22.82    2.65
   1   1   6   24.39    1.97
  -1  -1  -7  523.03   23.29
   1   1   7  481.84   21.37
   1   1   7  475.65   21.16
  -1   1  -7  490.70   23.30
   1  -1   7  497.23   21.46
  -1  -1  -7  478.75   22.29
   1   1   7  466.36   22.41
  -1   1  -7  452.11   21.82
   1  -1   8  198.87    8.96
   1  -1   8  178.10    9.66
   1   1   8  203.93    9.04
   1  -1   8  192.57    9.82
   1   1   8  176.19   10.61
   1  -1   8  189.27    9.46
   1   1   8  175.77    9.34
   1   1   8  186.80    9.84
  -1   1  -8  199.32   11.75
  -1  -1  -8  174.54   11.09
   1   1   9   44.18    3.68
   1  -1   9   38.05    3.44
  -1  -1  -9   39.35    4.53
   1  -1   9   42.90    2.88
  -1   1  -9   40.30    4.70
   1  -1   9   40.42    3.50
   1   1   9   40.63    2.86
   1   1   9   38.66    3.15
   1   1   9   41.00    3.20
   1  -1   9   36.75    3.07
   1  -1  10    5.50    1.37
   1  -1  10    6.66    1.18
   1  -1  10    8.70    1.64
   1   1  10    6.24    1.48
   1   1  10    6.24    1.12
   1  -1  10    7.74    1.41
  -1  -1 -10    3.79    1.57
   1  -1  10    7.13    1.26
   1   1  10    5.32    1.22
  -1   1 -10    6.66    2.03
   1  -1  11    0.18    0.62
   1  -1  11   -0.16    0.50
  -1  -1 -11   -0.27    0.70
   1   1  11    0.66    0.59
   1  -1  11    0.38    0.65
   1   1  11   -0.19    0.53
   1   1  12    6.93    1.18
   1   1  12    5.14    1.14
   1  -1  12    5.51    1.09
  -1  -1 -12    5.85    1.41
   1  -1  12    4.55    1.10
   1  -1  12    7.26    1.25
   1   1  13   65.92    4.20
   1   1  13   67.77    4.24
   1  -1  13   60.71    4.10
   1   1  13   74.76    4.53
  -1   1 -13   64.53    4.74
   1  -1  13   69.99    4.15
   1  -1  13   68.75    4.38
  -1  -1 -13   66.15    4.73
  -1  -1 -14    8.13    1.29
  -1   1 -14    8.02    1.27
   1  -1  14   10.37    1.23
   1   1  14    8.21    1.14
  -1  -1 -14   10.85    1.49
  -1   1 -14    8.93    1.35
   1   1  14    8.40    1.18
   1   1  14    8.79    1.10
   1  -1  14    8.82    1.18
  -1   2  15   16.52    1.53
   1   2 -15   18.67    1.74
  -1  -2  15   13.99    1.43
  -1   2  15   15.26    1.52
  -1  -2  15   15.99    1.49
  -1   2  14    5.32    1.04
  -1  -2  14    5.00    1.02
  -1   2  14    4.17    0.85
  -1  -2  14    4.48    0.93
  -1   2  14    4.83    1.03
  -1   2  13   60.96    4.03
  -1  -2  13   59.52    4.12
  -1   2  13   61.15    4.34
  -1  -2  13   55.19    4.19
  -1  -2  13   60.06    4.24
  -1   2  13   66.21    4.54
  -1  -2  12   70.82    5.13
  -1   2  12   75.37    4.94
  -1  -2  12   84.12    4.70
  -1   2  12   81.19    5.52
  -1   2  12   84.45    5.51
  -1  -2  12   78.68    5.22
  -1  -2  12   74.51    5.06
  -1  -2  11    3.53    0.94
  -1   2  11    3.36    1.02
  -1  -2  11    4.51    1.08
  -1  -2  11    4.18    1.13
  -1   2  11    4.79    1.15
  -1   2  11    3.28    0.88
  -1   2  11    2.42    0.96
  -1   2  11    3.54    0.98
  -1  -2  11    3.41    0.85
  -1  -2  11    4.62    1.13
  -1   2  10    0.16    0.46
  -1  -2  10    1.17    0.77
  -1   2  10   -0.38    0.75
  -1   2  10    1.29    0.82
  -1  -2  10    1.09    0.57
  -1  -2  10    0.38    0.53
  -1  -2  10    1.38    1.02
  -1   2  10    1.50    0.72
   1  -2 -10    1.83    1.08
  -1   2  10    1.48    0.65
   1   2 -10    1.23    0.99
   1   2 -10    0.95    0.93
  -1  -2  10    1.46    0.71
  -1  -2  10    1.49    1.03
  -1  -2  10    1.65    0.58
  -1  -2  10    1.59    0.67
  -1   2  10    0.70    0.55
  -1   2  10    2.30    0.96
  -1  -2   9   -0.30    0.67
  -1  -2   9   -0.34    0.66
  -1   2   9   -0.34    0.61
  -1   2   9   -0.34    0.47
   1   2  -9   -0.37    0.81
  -1   2   9   -0.14    0.41
  -1   2   9   -0.21    0.58
  -1   2   9   -0.38    0.84
  -1  -2   9   -0.17    0.56
  -1  -2   9   -0.16    0.47
  -1  -2   9    0.25    0.55
  -1  -2   9    0.19    0.59
  -1  -2   9   -0.32    0.71
  -1  -2   9    0.10    0.34
   1   2  -9   -0.27    0.53
   1  -2  -9    0.64    0.83
  -1   2   9   -0.34    0.74
  -1   2   9   -0.13    0.45
  -1  -2   8   69.89    5.52
   1   2  -8   71.66    5.01
  -1   2   8   71.03    4.43
  -1  -2   8   81.92    4.68
  -1   2   8   63.78    4.13
   1   2  -8   83.21    6.00
  -1  -2   8   68.60    5.35
  -1   2   8   79.86    4.60
  -1   2   8   66.22    4.52
  -1  -2   8   81.43    4.03
  -1   2   8   70.66    4.74
  -1  -2   8   68.98    4.14
  -1   2   8   70.46    5.49
  -1  -2   8   71.45    4.49
   1  -2  -8   78.92    5.53
  -1   2   8   77.90    4.28
  -1  -2   8   81.07    4.79
  -1  -2   8   70.23    4.37
  -1  -2   8   78.62    5.57
  -1  -2   7  443.73   19.55
   1   2  -7  413.77   18.80
   1   2  -7  418.37   19.85
   1  -2  -7  433.01   19.41
  -1  -2   7  434.69   19.78
  -1   2   7  388.43   19.43
   1  -2  -6  154.88    7.82
  -1   2   6  142.18    7.62
  -1  -2   6  153.53    8.17
  -1  -2   6  147.88    7.88
   1   2  -6  147.13    8.16
   1   2  -6  156.54    7.42
  -1  -2   6  153.00    7.91
  -1   2   6  132.08    7.84
  -1  -2   5  173.78    8.62
   1   2  -5  181.87    8.76
  -1  -2   5  170.23    8.36
  -1   2   5  159.15    8.40
  -1  -2   5  175.05    8.51
   1   2  -5  178.61    7.91
   1  -2  -5  186.71    8.30
  -1   2   5  165.70    8.15
  -1   2   5  168.68    8.01
  -1   2   4  335.07   15.13
   1  -2  -4  349.20   15.05
   1   2  -4  352.98   15.59
  -1  -2   4  373.59   15.60
   1   2  -4  347.13   14.73
  -1   2   4  369.67   15.51
  -1  -2   4  374.02   15.66
  -1  -2   4  364.17   15.41
  -1   2   4  351.30   15.13
  -1   2   3  544.13   23.10
  -1  -2   3  523.26   23.22
  -1   2   3  613.64   22.80
  -1   2   3  530.29   22.97
   1  -2  -3  522.68   22.69
  -1  -2   3  540.55   23.20
   1   2  -3  506.48   23.16
  -1  -2   3  458.45   22.83
  -1  -2   3  577.12   22.67
  -1  -2   3  537.92   23.05
   1   2  -3  537.01   22.52
  -1   2   3  489.72   22.90
  -1  -2   2   42.06    2.72
  -1  -2   2   41.69    2.34
  -1   2   2   39.90    2.46
  -1   2   2   39.15    2.32
  -1  -2   2   41.39    2.32
   1   2  -2   42.60    2.30
   1  -2  -2   44.24    2.46
  -1  -2   2   42.58    2.65
   1  -2  -2   39.61    2.28
  -1  -2   2   40.22    2.53
  -1   2   2   40.11    2.51
  -1  -2   2   47.60    2.64
  -1   2   2   42.54    2.64
  -1   2   2   44.27    2.68
   1   2  -2   41.46    2.68
   1   2  -2   42.16    2.03
   1   2  -1  829.84   34.97
  -1   2   1  825.96   34.79
  -1  -2   1  848.62   34.45
   1  -2  -1  841.15   34.44
  -1   2   1  800.91   34.66
  -1  -2   1  878.01   35.08
  -1  -2   1  849.79   34.81
  -1   2   1  810.60   34.47
   1   2  -1  841.50   34.45
  -1   2   1  890.16   35.09
  -1   2   1  806.11   34.80
  -1  -2   1  833.98   35.04
  -1  -2   1  841.94   34.83
   1  -2  -1  844.35   34.77
  -1  -2   1  890.43   34.85
   1  -2  -1  820.33   34.63
  -1   2   1  821.38   34.52
  -1  -2   1  785.84   34.62
   1  -2   0 2548.91  102.81
   1   2   0 2490.37  103.03
  -1  -2   0 2500.79  103.07
  -1  -2   0 2474.39  102.95
  -1   2   0 2548.10  102.65
   1   2   0 2433.50  102.80
  -1   2   0 2497.07  102.75
  -1   2   0 2461.56  102.75
  -1   2   0 2408.54  102.73
  -1  -2   0 2485.19  102.66
  -1   2   0 2477.56  102.41
  -1  -2   0 2618.88  102.86
  -1   2   0 2586.08  102.95
   1  -2   0 2515.92  102.72
   1  -2   0 2501.62  102.56
  -1  -2   0 2451.44  102.72
  -1   2   0 2513.83  102.37
   1   2   0 2528.84  102.56
  -1  -2  -1 9694.52  394.45
   1  -2   1 9758.17  394.67
  -1   2  -1 9705.57  394.51
  -1   2  -1 9670.35  394.87
  -1   2  -1 9549.79  394.63
   1  -2   1 9723.29  394.59
  -1  -2  -1 9772.92  394.77
   1   2   1 9704.99  394.81
   1  -2   1 9664.73  394.46
   1   2   1 9349.50  394.46
  -1   2  -1 9594.12  394.51
  -1   2  -1 9444.88  394.61
   1   2   1 9750.02  394.57
  -1  -2  -1 9999.00  394.85
  -1  -2  -2  205.05   10.03
  -1   2  -2  227.21    9.96
  -1   2  -2  230.16    9.67
   1   2   2  218.10    9.73
   1  -2   2  223.29    9.87
  -1   2  -2  234.37   10.00
   1   2   2  212.86   10.11
  -1   2  -2  231.97   10.34
   1   2   2  217.89    9.92
  -1  -2  -2  212.27    9.68
   1   2   2  220.88    9.75
  -1  -2  -2  210.10    9.94
   1  -2   2  219.11    9.41
   1  -2   2  211.50    9.88
  -1  -2  -2  215.49   10.15
  -1  -2  -3  397.84   17.61
  -1   2  -3  423.70   18.10
   1  -2   3  415.73   17.84
   1  -2   3  411.14   17.32
  -1  -2  -3  408.23   17.90
   1   2   3  394.05   17.68
  -1  -2  -3  387.28   18.11
   1   2   3  403.38   18.14
   1  -2   3  407.80   17.80
  -1   2  -3  409.81   18.36
  -1   2  -3  419.33   17.89
   1   2   3  421.59   17.61
  -1  -2  -3  404.81   17.98
  -1  -2  -4   28.58    2.44
   1  -2   4   29.24    2.25
   1   2   4   29.33    2.06
  -1  -2  -4   27.73    2.26
  -1   2  -4   32.69    2.35
  -1  -2  -4   25.52    2.04
  -1   2  -4   27.00    2.53
   1  -2   4   31.48    2.27
  -1   2  -4   23.56    2.30
   1   2   4   29.76    2.02
  -1  -2  -4   26.31    2.22
   1   2   4   30.25    2.49
   1  -2   5  303.43   14.32
  -1  -2  -5  318.82   14.82
   1   2   5  303.38   13.84
   1   2   5  300.09   14.62
  -1  -2  -5  298.89   14.09
  -1  -2  -5  313.64   14.48
  -1   2  -5  286.02   14.76
   1  -2   5  316.24   14.26
  -1   2  -5  317.10   14.35
   1   2   5  319.16   13.74
   1   2   6  220.43   10.44
  -1  -2  -6  222.62   11.60
   1   2   6  206.71   11.25
  -1  -2  -6  212.16   11.16
  -1   2  -6  216.65   11.81
  -1   2  -6  216.59   10.96
  -1   2  -6  229.11   11.85
   1  -2   6  229.43   10.99
   1  -2   6  227.90   10.51
  -1  -2  -7  112.51    7.86
  -1   2  -7  126.21    8.41
   1  -2   7  125.45    6.76
   1  -2   7  134.47    6.29
   1   2   7  136.51    6.36
  -1   2  -7  132.30    7.25
   1   2   7  121.06    7.77
  -1   2  -7  131.48    7.48
   1  -2   7  132.06    6.99
  -1  -2  -7  132.49    7.86
   1   2   7  127.43    6.77
   1   2   8  119.02    8.04
   1   2   8  117.48    6.86
   1  -2   8  134.86    7.36
   1   2   8  136.23    6.58
   1  -2   8  135.06    6.49
  -1   2  -8  117.97    8.75
  -1  -2  -8  143.10    8.43
   1   2   8  127.57    7.34
   1  -2   8  126.56    6.94
   1   2   8  124.75    6.93
   1  -2   8  131.15    7.29
  -1  -2  -8  132.44    8.69
   1  -2   9  188.70   10.72
   1  -2   9  213.75    9.89
   1   2   9  219.23   10.00
  -1  -2  -9  209.29   10.95
   1   2   9  204.75   10.98
  -1   2  -9  217.31   13.26
   1   2   9  202.39   11.87
   1   2   9  200.19   10.37
   1  -2   9  208.54   10.89
   1  -2   9  197.35   10.31
   1   2  10   16.49    1.98
   1  -2  10   14.67    1.70
  -1  -2 -10   17.20    2.31
   1   2  10   15.12    1.72
   1  -2  10   15.29    1.93
   1  -2  11    3.77    1.01
  -1  -2 -11    4.68    1.29
   1  -2  11    4.70    1.02
   1   2  11    3.78    0.97
   1   2  12   55.48    4.00
   1  -2  12   57.13    3.83
  -1  -2 -12   52.30    4.32
   1   2  12   61.96    3.98
   1  -2  12   55.16    3.88
  -1  -2 -13   11.54    1.70
   1   2  13    9.20    1.37
   1  -2  13    7.26    1.20
  -1   2 -13   10.88    1.68
   1   2  13   12.05    1.49
   1  -2  13   12.10    1.47
   1   2  13    8.16    1.26
   1   2  14    0.92    0.47
   1   2  14    0.82    0.46
  -1   2 -14    1.78    0.73
  -1  -2 -14    1.73    0.67
   1  -2  14    1.17    0.48
   1   2  14    1.54    0.56
  -1   2 -14    0.81    0.52
   1  -2  14    1.01    0.47
  -1  -2 -14    0.44    0.52
   1   3 -15    0.46    0.41
  -1   3  14    0.12    0.36
  -1  -3  14    1.01    0.48
  -1   3  13   -0.19    0.61
  -1  -3  13   -0.17    0.58
  -1   3  13    0.15    0.52
  -1   3  12   94.04    5.63
  -1   3  12   91.24    5.86
  -1   3  12   93.32    6.02
  -1  -3  12   92.64    5.74
  -1   3  11    0.48    0.57
  -1   3  11    0.20    0.56
  -1  -3  11    1.21    0.77
  -1   3  11    0.56    0.55
  -1   3  11   -0.22    0.62
  -1   3  10    3.23    1.02
   1   3 -10    1.63    0.91
  -1   3  10    3.78    0.96
  -1  -3  10    4.15    0.84
  -1   3  10    2.52    0.88
   1  -3 -10    5.32    1.59
  -1   3  10    4.25    0.96
  -1  -3  10    3.33    0.97
   1  -3 -10    3.83    1.41
  -1  -3  10    0.77    0.86
  -1  -3   9   10.62    2.07
  -1   3   9    9.98    1.36
   1   3  -9    9.74    2.15
  -1  -3   9   11.15    2.02
  -1  -3   9   10.68    1.57
   1   3  -9    9.59    1.81
   1  -3  -9   10.02    2.06
  -1  -3   9   10.90    1.18
   1  -3  -9   10.53    2.10
  -1   3   9   11.74    1.42
  -1   3   9    7.42    1.29
  -1  -3   8  358.38   18.85
  -1  -3   8  386.81   17.32
  -1  -3   8  396.92   16.64
  -1   3   8  408.72   17.07
   1   3  -8  377.17   19.23
   1  -3  -8  385.49   18.76
  -1   3   8  368.12   17.29
   1   3  -8  357.81   17.99
   1  -3  -8  384.01   18.87
  -1  -3   8  387.86   18.72
  -1   3   8  365.73   17.32
  -1   3   8  367.84   17.05
  -1  -3   7  288.59   12.95
  -1  -3   7  267.02   14.04
   1   3  -7  285.78   13.59
   1   3  -7  270.00   14.43
  -1   3   7  282.02   12.70
   1  -3  -7  301.24   14.30
   1  -3  -7  277.15   13.96
  -1  -3   7  269.21   13.96
  -1  -3   7  262.53   14.20
  -1   3   7  276.49   14.19
   1   3  -6   19.66    2.41
   1  -3  -6   22.18    2.35
  -1   3   6   21.79    2.38
  -1  -3   6   22.02    2.44
   1  -3  -6   18.86    2.16
  -1  -3   6   15.84    2.01
  -1  -3   6   18.67    2.32
   1   3  -6   21.56    2.06
   1  -3  -5  406.64   17.83
  -1  -3   5  390.16   18.12
   1  -3  -5  425.09   17.79
   1   3  -5  400.46   17.36
  -1  -3   5  403.25   18.16
   1   3  -5  403.84   17.30
   1   3  -5  432.50   18.44
  -1   3   5  397.46   17.66
  -1   3   5  415.91   18.06
   1  -3  -4  628.94   26.30
   1  -3  -4  670.73   26.56
  -1  -3   4  630.72   26.87
  -1   3   4  640.57   26.57
   1   3  -4  623.61   26.06
  -1  -3   4  602.95   26.76
   1   3  -4  647.51   26.97
  -1   3   4  602.90   26.34
  -1   3   4  687.06   26.74
   1   3  -3    1.61    0.47
   1   3  -3    2.45    0.75
  -1  -3   3    1.44    0.59
  -1   3   3    2.04    0.63
  -1  -3   3    1.57    0.50
   1  -3  -3    1.24    0.46
  -1   3   3    1.08    0.49
   1  -3  -3    1.51    0.51
  -1   3   3    2.84    0.62
  -1  -3   3    1.37    0.52
  -1   3   2 1377.53   56.83
   1  -3  -2 1380.64   56.54
  -1  -3   2 1368.85   57.14
   1   3  -2 1380.86   57.13
  -1  -3   2 1371.74   56.52
  -1  -3   2 1320.77   56.77
  -1  -3   2 1327.72   56.91
   1  -3  -2 1400.98   56.75
  -1   3   2 1426.43   57.12
   1   3  -2 1397.74   56.54
  -1  -3   2 1247.26   56.84
   1  -3  -2 1364.57   56.76
   1   3  -1 1439.14   59.20
   1  -3  -1 1465.83   59.57
  -1  -3   1 1442.74   59.92
  -1   3   1 1426.65   59.71
  -1  -3   1 1420.32   59.84
   1   3  -1 1436.14   59.89
   1   3  -1 1468.46   60.00
  -1  -3   1 1421.05   59.97
   1  -3  -1 1415.21   59.64
  -1  -3   1 1403.68   59.72
  -1   3   1 1477.70   59.99
  -1  -3   0 6324.33  262.27
   1  -3   0 6442.69  261.86
  -1   3   0 6500.15  261.64
  -1   3   0 6414.76  261.87
   1   3   0 6369.57  262.20
  -1  -3   0 6311.36  262.06
   1   3   0 6266.05  261.61
   1   3   0 6384.30  262.10
  -1   3   0 6401.97  262.00
   1  -3   0 6447.94  261.96
  -1  -3   0 6342.66  261.96
   1  -3   0 6443.92  262.04
  -1   3   0 6349.20  262.21
  -1   3   0 6588.43  262.04
  -1   3  -1   48.45    2.77
   1   3   1   46.62    2.86
   1   3   1   46.63    2.79
   1  -3   1   43.33    2.77
  -1  -3  -1   44.89    2.94
   1  -3   1   45.10    2.76
  -1   3  -1   47.99    2.83
  -1   3  -1   46.19    3.00
   1  -3   1   44.51    2.70
   1   3   1   45.16    2.54
  -1  -3  -1   43.50    2.68
  -1   3  -1   49.95    2.83
   1   3   2  149.04    7.39
  -1  -3  -2  150.20    7.58
   1  -3   2  154.44    7.47
   1   3   2  156.35    7.38
  -1   3  -2  157.94    7.33
   1  -3   2  155.72    7.45
   1  -3   2  147.98    7.36
   1   3   2  160.89    7.20
  -1  -3  -2  149.46    7.33
  -1   3  -2  168.13    7.61
  -1   3  -2  155.19    7.92
   1   3   3   15.84    1.45
  -1  -3  -3   15.17    1.61
   1  -3   3   15.59    1.55
  -1  -3  -3   15.03    1.64
   1   3   3   16.43    1.36
  -1   3  -3   13.90    1.52
   1   3   3   20.14    1.88
  -1   3  -3   16.11    1.59
  -1  -3  -3   16.08    1.49
  -1   3  -3   16.95    1.90
   1  -3   3   14.76    1.51
  -1  -3  -4  594.16   25.73
   1   3   4  576.95   25.10
   1  -3   4  584.20   25.53
  -1  -3  -4  586.08   25.81
  -1  -3  -4  586.35   25.35
   1  -3   4  597.74   25.46
   1   3   4  593.29   25.95
   1   3   4  620.09   24.98
  -1   3  -4  591.35   26.38
  -1   3  -4  651.68   25.76
  -1   3  -5   47.15    3.43
  -1   3  -5   44.94    3.91
   1   3   5   46.39    3.01
  -1  -3  -5   45.21    3.49
  -1  -3  -5   44.89    3.54
   1  -3   5   46.26    3.29
  -1   3  -5   38.89    3.53
  -1  -3  -5   45.82    3.25
   1   3   5   47.95    2.88
   1  -3   5   41.55    3.27
   1   3   5   39.11    3.43
   1  -3   6  509.73   24.09
   1  -3   6  533.35   23.93
   1   3   6  538.76   23.43
  -1  -3  -6  534.76   24.42
   1  -3   6  584.34   23.55
  -1   3  -6  556.70   24.21
  -1   3  -6  469.01   24.64
   1   3   6  513.68   24.49
  -1   3  -7    0.70    0.84
   1  -3   7    0.21    0.47
   1   3   7    1.55    0.63
  -1  -3  -7    1.03    0.68
   1  -3   7    0.64    0.52
   1   3   7    1.02    0.50
  -1  -3  -7    2.14    0.91
   1   3   7    0.28    0.67
   1  -3   7    0.88    0.61
  -1   3  -7    0.21    0.61
  -1   3  -7    1.14    0.81
  -1  -3  -8   81.73    5.10
   1   3   8   69.27    4.63
  -1   3  -8   65.80    6.15
   1  -3   8   80.30    5.07
  -1   3  -8   79.66    5.34
   1   3   8   68.50    5.62
   1  -3   8   73.08    4.64
  -1  -3  -8   72.77    5.74
  -1   3  -9   -0.49    1.17
  -1  -3  -9    0.23    0.64
  -1  -3  -9    1.09    1.07
   1   3   9   -0.19    0.61
   1   3   9   -0.35    0.77
  -1   3  -9    2.03    0.90
   1  -3   9   -0.18    0.50
   1  -3   9    0.24    0.66
   1  -3  10   13.07    1.77
   1   3  10   14.77    1.87
  -1  -3 -10   12.40    1.96
   1   3  10   13.37    1.63
  -1  -3 -11   -0.25    0.77
   1   3  11    0.16    0.48
   1  -3  11    0.55    0.60
   1   3  11   -0.19    0.50
   1   3  12   23.19    2.24
   1   3  12   25.64    2.43
  -1  -3 -12   22.72    2.64
   1   3  12   29.01    2.56
   1  -3  12   25.19    2.34
   1   3  13    1.40    0.59
  -1  -3 -13    2.93    0.96
   1  -3  13    2.90    0.72
  -1   3 -13    2.86    0.90
  -1  -3 -14   25.74    2.15
   1   3  14   24.08    1.89
  -1   3 -14   25.48    2.15
  -1  -4  14    3.01    0.72
  -1  -4  13    7.62    1.24
  -1  -4  12   42.16    3.37
  -1   4  12   46.69    3.53
  -1   4  11   24.90    2.53
  -1  -4  11   24.15    2.53
  -1   4  10   79.15    5.12
  -1   4  10   74.79    4.83
  -1  -4  10   77.35    4.29
  -1  -4  10   79.41    5.14
  -1   4   9   21.29    2.12
  -1   4   9   21.08    2.30
   1   4  -9   22.83    3.24
  -1   4   9   20.61    2.26
   1  -4  -9   32.29    3.66
   1  -4  -9   22.93    3.10
   1   4  -9   24.00    2.92
  -1  -4   9   24.46    1.86
  -1  -4   9   19.96    2.96
  -1   4   8  168.83    8.49
   1  -4  -8  173.73   10.17
  -1   4   8  164.09    8.72
   1  -4  -8  171.90   10.05
   1   4  -8  164.46    9.37
   1   4  -8  167.57   10.34
  -1  -4   8  176.16    7.97
  -1  -4   8  151.73    9.98
   1   4  -7  682.53   29.96
  -1  -4   7  652.91   30.74
  -1  -4   7  635.94   29.33
   1  -4  -7  718.63   30.81
   1   4  -7  693.93   31.20
  -1   4   7  682.76   29.06
  -1   4   7  687.11   29.39
   1  -4  -7  707.26   30.83
  -1  -4   7  645.34   30.85
   1   4  -6  282.76   14.39
  -1  -4   6  287.44   14.33
   1  -4  -6  287.62   13.92
  -1  -4   6  268.28   14.10
   1   4  -6  292.26   13.44
  -1   4   6  263.57   13.65
   1  -4  -6  281.54   13.97
   1   4  -6  282.71   13.66
   1   4  -5  819.69   34.86
   1   4  -5  825.72   35.94
  -1   4   5  803.61   35.41
  -1  -4   5  794.26   35.73
   1  -4  -5  821.34   35.44
   1  -4  -5  819.30   35.31
   1   4  -5  819.12   35.04
  -1  -4   5  798.92   35.73
  -1  -4   4   68.94    4.60
   1  -4  -4   70.00    4.30
   1  -4  -4   68.17    4.16
  -1   4   4   61.46    4.24
   1   4  -4   69.70    4.06
  -1  -4   4   64.41    4.40
   1   4  -4   65.58    4.52
  -1  -4   4   58.97    3.96
   1   4  -3   26.50    2.01
  -1   4   3   22.93    2.08
  -1   4   3   27.53    2.38
  -1  -4   3   20.04    2.09
   1   4  -3   27.95    2.47
  -1  -4   3   28.36    2.47
   1  -4  -3   28.52    2.26
   1  -4  -3   27.77    2.21
   1   4  -2   20.99    1.70
  -1  -4   2   19.87    2.00
  -1   4   2   17.46    1.91
  -1  -4   2   25.02    2.11
   1   4  -2   22.06    2.07
  -1   4   2   23.21    1.96
   1  -4  -2   24.53    1.96
   1  -4  -2   25.69    2.02
  -1  -4   1    1.11    0.49
  -1   4   1    1.18    0.48
  -1  -4   1    1.21    0.58
  -1   4   1    1.47    0.46
   1  -4  -1    1.65    0.56
  -1  -4   1    1.02    0.57
   1  -4  -1    1.25    0.49
   1  -4  -1    1.18    0.50
  -1   4   1    0.71    0.51
   1   4  -1    1.43    0.59
   1   4  -1    1.26    0.37
   1   4  -1    1.47    0.62
   1   4  -1    1.09    0.39
  -1  -4   0  559.26   23.83
   1   4   0  570.60   22.97
  -1   4   0  541.37   23.31
  -1   4   0  579.13   23.54
   1   4   0  552.13   23.51
   1   4   0  545.41   23.58
  -1   4   0  482.31   23.50
   1  -4   0  557.57   23.40
  -1  -4   0  545.42   23.47
   1  -4   0  562.38   23.46
   1  -4   0  563.50   23.40
  -1   4  -1  957.67   40.43
   1  -4   1  965.65   40.42
  -1   4  -1  887.10   40.68
   1  -4   1  953.09   40.36
   1   4   1  928.09   40.32
   1  -4   1  946.82   40.38
   1   4   1 1002.94   40.00
  -1  -4  -1  973.47   40.41
  -1   4  -1  989.12   40.45
   1   4   1  933.80   40.42
  -1  -4  -1  960.62   40.77
   1   4   2  449.85   20.31
   1  -4   2  457.50   20.49
  -1   4  -2  458.03   20.46
   1  -4   2  475.03   20.54
   1   4   2  455.85   20.47
   1  -4   2  462.93   20.53
   1   4   2  500.89   20.12
  -1  -4  -2  463.94   20.47
  -1   4  -2  490.16   20.68
  -1  -4  -2  483.08   20.89
  -1   4  -2  432.26   21.05
   1   4   3 1190.21   49.89
   1   4   3 1168.73   50.39
  -1   4  -3 1163.63   50.80
  -1   4  -3 1283.85   50.21
   1   4   3 1090.30   49.52
   1  -4   3 1170.90   49.93
   1   4   3 1243.90   49.43
   1  -4   3 1202.72   49.90
  -1  -4  -3 1176.63   50.24
  -1  -4  -3 1151.13   49.82
  -1   4  -4  125.36    7.35
  -1  -4  -4  110.85    6.58
   1   4   4  122.49    5.90
   1  -4   4  117.06    6.32
  -1   4  -4  121.55    6.54
  -1  -4  -4  108.31    6.20
   1   4   4  109.78    5.91
   1   4   4  117.52    6.82
   1  -4   4  106.15    6.31
  -1   4  -5   50.38    3.76
   1  -4   5   48.35    3.68
   1   4   5   43.78    3.13
  -1  -4  -5   45.42    3.76
   1  -4   5   48.00    3.50
   1   4   5   47.98    3.96
  -1   4  -5   49.58    4.38
   1   4   5   52.13    3.14
  -1  -4  -5   48.88    3.56
   1   4   6   36.55    3.67
   1  -4   6   48.36    3.22
  -1  -4  -6   41.69    3.17
  -1   4  -6   44.46    3.57
   1   4   6   42.55    3.08
  -1  -4  -6   38.79    3.70
  -1   4  -6   42.67    3.30
   1  -4   6   46.91    3.58
  -1   4  -6   51.03    3.89
   1  -4   6   40.22    3.57
  -1   4  -6   45.18    4.37
   1  -4   6   47.24    3.17
   1  -4   7   25.79    2.31
   1   4   7   25.00    2.99
  -1   4  -7   24.91    3.42
  -1  -4  -7   17.89    2.15
  -1  -4  -7   20.91    2.83
   1  -4   7   27.03    2.43
  -1   4  -7   24.25    3.26
  -1   4  -7   26.34    2.76
   1  -4   7   21.46    2.48
  -1   4  -7   21.29    2.63
   1  -4   8  264.89   12.84
  -1  -4  -8  246.96   14.05
   1  -4   8  258.55   12.47
  -1   4  -8  256.52   14.98
  -1   4  -8  280.60   13.59
  -1  -4  -8  249.84   12.75
   1   4   8  243.88   13.92
   1  -4   8  254.54   13.56
   1   4   9   59.08    5.30
  -1   4  -9   60.98    4.80
   1   4   9   58.62    4.18
  -1  -4  -9   56.40    4.33
   1  -4   9   49.90    4.27
  -1  -4  -9   53.13    5.21
   1  -4   9   59.21    4.12
  -1   4  -9   59.83    6.02
  -1  -4 -10   51.48    4.19
  -1   4 -10   52.77    4.47
   1   4  10   53.49    3.96
   1  -4  10   53.34    3.91
   1   4  11  107.07    6.44
  -1  -4 -11  110.81    6.85
   1  -4  11  113.32    6.38
  -1  -4 -12   25.78    2.58
   1  -4  12   22.60    2.18
   1  -4  13    1.90    0.60
  -1   4 -13    2.78    0.88
   1   4  13    2.72    0.78
   1   4  14    0.67    0.39
  -1  -5  14    0.25    0.28
  -1  -5  14    0.18    0.34
  -1  -5  13    1.88    0.63
  -1  -5  13    1.49    0.63
  -1   5  12    2.31    0.87
  -1  -5  12    1.36    0.69
  -1   5  11  186.44    9.58
  -1   5  11  174.31    9.20
  -1  -5  11  179.68    9.46
  -1   5  10   75.81    4.91
  -1   5  10   80.89    5.24
  -1  -5  10   80.66    5.22
  -1   5   9  189.87   10.05
  -1   5   9  185.66   10.07
   1   5  -9  191.17   10.96
  -1   5   9  204.45    9.90
   1   5  -9  197.28   10.09
  -1  -5   9  183.27   11.56
   1  -5  -9  212.07   11.99
   1  -5  -9  191.72   11.68
  -1   5   8  183.03    9.67
  -1   5   8  203.59    9.50
   1  -5  -8  182.90   10.99
  -1  -5   8  174.12    9.61
   1  -5  -8  198.46   11.20
  -1  -5   8  170.73   10.97
   1   5  -8  193.71   11.36
   1   5  -8  195.41   10.47
  -1  -5   7    2.58    0.95
  -1  -5   7    2.18    1.15
   1   5  -7    4.12    1.09
  -1  -5   7    2.20    1.03
  -1   5   7    3.51    0.81
   1   5  -7    3.24    1.32
  -1   5   7    3.84    0.94
   1  -5  -7    5.14    1.32
   1  -5  -7    3.21    1.19
  -1   5   6    2.73    0.93
   1  -5  -6    3.78    1.14
  -1  -5   6    4.89    1.04
   1   5  -6    3.35    1.08
  -1  -5   6    3.96    1.19
  -1   5   6    4.46    0.85
   1  -5  -6    4.86    1.29
   1   5  -6    1.74    1.11
  -1   5   6    3.99    0.90
   1   5  -6    2.89    0.86
  -1  -5   6    3.87    1.16
   1   5  -5  363.12   16.36
  -1  -5   5  342.40   17.35
  -1  -5   5  364.42   17.38
   1   5  -5  373.58   17.60
   1  -5  -5  360.85   16.92
  -1   5   5  352.53   17.18
   1   5  -5  333.94   16.62
   1  -5  -5  370.80   17.15
   1   5  -4  222.38   10.65
  -1  -5   4  216.35   11.31
   1   5  -4  226.58   11.39
  -1   5   4  223.44   11.28
  -1  -5   4  208.80   11.04
   1  -5  -4  219.89   10.85
  -1   5   4  203.59   10.65
   1  -5  -4  215.28   10.92
  -1   5   3  370.69   17.19
  -1  -5   3  380.73   17.67
   1   5  -3  376.13   17.63
  -1   5   3  345.90   17.47
   1   5  -3  373.12   16.90
   1  -5  -3  391.25   17.30
   1  -5  -3  386.61   17.22
   1   5  -2    4.73    0.85
   1  -5  -2    4.49    0.93
   1  -5  -2    2.62    0.72
  -1  -5   2    3.83    0.98
  -1   5   2    4.42    1.06
  -1   5   2    3.93    0.89
   1   5  -2    3.44    0.90
  -1  -5   2    5.19    1.09
   1   5  -1  657.45   26.43
  -1  -5   1  653.55   27.11
   1   5  -1  639.66   27.06
  -1   5   1  664.19   26.62
  -1  -5   1  651.11   27.05
   1  -5  -1  644.75   26.74
   1  -5  -1  659.99   26.85
  -1   5   1  681.35   27.05
   1  -5  -1  661.70   26.85
   1   5   0  191.55    9.19
  -1   5   0  188.54    9.13
   1   5   0  179.78    8.53
   1  -5   0  194.88    9.03
   1  -5   0  184.85    8.98
  -1  -5   0  187.38    9.10
   1  -5   0  193.91    9.07
  -1  -5   0  181.68    9.37
  -1  -5  -1    5.11    1.09
   1  -5   1    4.15    0.89
   1   5   1    4.35    0.93
   1  -5   1    5.93    1.01
  -1  -5  -1    5.06    1.00
   1   5   1    5.98    0.84
  -1   5  -1    5.32    0.99
  -1   5  -1    5.20    1.00
  -1   5  -1    3.80    0.97
   1  -5   1    3.50    0.80
   1  -5   2   21.00    2.05
   1   5   2   25.50    2.26
  -1   5  -2   25.00    2.27
  -1  -5  -2   22.11    2.32
   1  -5   2   25.45    2.23
  -1   5  -2   25.69    2.30
  -1   5  -2   21.20    2.44
   1  -5   2   25.74    2.30
   1   5   2   23.66    1.89
  -1  -5  -2   21.59    2.13
  -1  -5  -3   70.72    4.90
   1   5   3   77.16    4.24
   1  -5   3   73.88    4.67
   1   5   3   74.95    4.69
  -1  -5  -3   73.47    4.63
   1  -5   3   73.00    4.56
  -1   5  -3   65.17    4.50
  -1   5  -3   76.94    5.47
  -1   5  -3   79.55    4.87
  -1   5  -4    6.95    1.69
   1  -5   4    7.02    1.24
   1   5   4    8.76    1.60
  -1  -5  -4    9.23    1.55
  -1   5  -4    7.78    1.40
   1   5   4   11.43    1.31
  -1  -5  -4    8.01    1.34
   1  -5   4    6.64    1.29
   1   5   5  731.73   34.25
   1  -5   5  749.73   33.80
  -1   5  -5  757.31   33.37
  -1  -5  -5  719.26   34.05
  -1   5  -5  813.06   34.00
  -1   5  -5  735.28   33.50
   1  -5   5  770.08   33.50
   1  -5   5  767.67   32.86
   1   5   5  799.39   32.86
  -1  -5  -5  757.67   33.64
  -1   5  -5  803.44   35.40
   1   5   6   31.83    3.50
  -1   5  -6   35.12    3.07
   1  -5   6   28.26    2.89
   1  -5   6   32.63    3.29
  -1   5  -6   42.61    3.53
  -1   5  -6   35.18    4.13
  -1   5  -6   38.53    3.49
   1  -5   6   33.50    2.73
  -1  -5  -6   32.16    3.45
   1  -5   7  378.39   17.23
  -1   5  -7  396.09   18.59
  -1   5  -7  404.51   18.43
   1   5   7  353.30   18.74
  -1   5  -7  353.71   17.56
   1  -5   7  357.37   17.85
  -1  -5  -7  383.08   19.06
   1  -5   8  278.16   14.86
   1   5   8  297.75   14.23
  -1  -5  -8  283.18   15.97
   1   5   8  288.08   15.84
  -1   5  -8  325.53   15.50
   1  -5   8  305.32   14.27
   1  -5   8  298.82   15.54
   1  -5   9    0.94    0.64
   1   5   9    0.82    0.64
  -1   5  -9    0.29    0.64
   1   5  10   30.91    2.91
  -1   5 -10   34.92    3.50
   1  -5  10   32.75    2.85
   1   5  11    1.29    0.70
   1  -5  11    1.83    0.72
  -1   5 -11    1.71    0.93
   1   5  12    0.60    0.54
   1  -5  12   -0.13    0.49
   1   5  13   14.50    1.48
  -1  -6  13    0.68    0.42
  -1  -6  13    0.43    0.41
  -1  -6  12   57.28    3.78
  -1   6  12   60.43    3.97
  -1  -6  12   56.99    3.85
  -1  -6  11    9.80    1.52
  -1   6  11    7.38    1.35
  -1   6  10    5.35    1.12
   1   6 -10    2.11    0.87
  -1   6  10    6.96    1.36
  -1  -6  10    5.38    1.20
  -1   6   9   12.07    1.79
  -1   6   9   10.53    1.65
  -1   6   9   12.29    1.63
   1   6  -9   11.63    1.71
  -1  -6   8   15.40    2.07
   1  -6  -8   19.64    2.75
  -1   6   8   17.13    2.11
  -1   6   8   20.41    2.05
   1  -6  -8   19.28    2.88
  -1  -6   8   20.83    2.99
  -1  -6   7   13.84    1.90
   1  -6  -7   19.00    2.69
   1   6  -7   14.46    2.33
  -1  -6   7   13.40    2.32
   1   6  -7   16.44    2.62
  -1   6   7   18.10    1.82
  -1  -6   7   17.62    2.64
   1  -6  -7   16.09    2.39
  -1   6   7   15.46    1.92
  -1   6   6  103.23    5.52
  -1  -6   6   92.67    6.88
  -1   6   6  114.60    7.21
   1   6  -6   97.39    6.94
  -1  -6   6   95.86    5.80
   1  -6  -6  103.79    6.67
   1  -6  -6   95.16    6.69
  -1  -6   6   97.20    6.83
   1   6  -6   96.77    6.53
   1   6  -5   17.40    2.50
  -1  -6   5   19.70    2.63
   1   6  -5   19.03    2.31
  -1   6   5   18.71    2.53
  -1   6   5   20.85    1.81
  -1  -6   5   18.19    1.96
   1  -6  -5   18.67    2.44
   1  -6  -5   19.19    2.35
  -1  -6   4  888.50   38.61
  -1   6   4  835.59   37.81
  -1  -6   4  854.21   37.13
   1   6  -4  895.00   38.55
  -1   6   4  855.49   38.54
   1  -6  -4  894.54   38.04
   1  -6  -4  902.08   38.21
   1   6  -4  846.30   37.69
  -1  -6   3   72.90    4.98
  -1  -6   3   66.09    4.87
   1   6  -3   67.23    4.86
  -1   6   3   56.90    4.72
   1   6  -3   65.83    4.32
   1  -6  -3   73.03    4.69
   1  -6  -3   66.75    4.62
  -1   6   3   65.02    4.59
   1   6  -2    0.30    0.42
   1  -6  -2    0.88    0.60
  -1  -6   2    0.64    0.66
   1  -6  -2    1.14    0.59
  -1  -6   2    0.22    0.48
   1  -6  -2    2.73    0.80
   1   6  -2    0.22    0.48
  -1   6   2    0.24    0.53
  -1   6   2    0.40    0.39
   1   6  -1    6.03    1.19
   1  -6  -1    3.11    0.89
  -1  -6   1    2.86    0.91
  -1   6   1    2.33    0.92
   1  -6  -1    2.94    0.88
  -1  -6   1    3.42    0.94
   1   6  -1    4.62    0.92
  -1   6   1    6.91    1.28
   1  -6  -1    1.85    0.70
  -1  -6   0   21.32    2.44
   1   6   0   23.82    2.37
   1  -6   0   21.31    2.17
   1  -6   0   21.36    2.18
  -1  -6   0   21.36    2.32
   1  -6   0   22.61    2.30
   1   6   0   24.40    2.03
  -1   6   0   23.94    2.42
   1   6   1  243.89   12.09
  -1   6  -1  279.80   12.50
   1  -6   1  242.85   11.90
   1  -6   1  233.75   11.86
  -1  -6  -1  240.38   12.46
   1  -6   1  240.42   12.09
  -1  -6  -1  246.55   12.15
   1   6   1  240.36   11.40
  -1   6  -2  895.27   38.83
   1  -6   2  907.47   38.90
  -1   6  -2  901.80   38.96
   1   6   2  909.40   38.85
   1  -6   2  918.31   38.73
   1  -6   2  895.94   38.56
  -1  -6  -2  901.65   39.30
  -1  -6  -2  875.75   38.75
  -1   6  -2  829.78   39.45
  -1   6  -3    7.19    1.41
  -1   6  -3    7.49    1.67
   1  -6   3    5.68    1.15
  -1  -6  -3    6.14    1.30
   1   6   3    4.90    1.11
  -1  -6  -3    6.24    1.39
  -1   6  -3   11.42    1.69
   1  -6   3    5.98    1.24
  -1   6  -4  206.74   11.74
   1   6   4  235.95   12.84
  -1  -6  -4  223.09   12.54
   1  -6   4  229.73   12.18
  -1   6  -4  244.51   12.06
  -1   6  -4  254.47   12.54
   1  -6   4  255.02   11.53
   1  -6   4  243.09   12.01
  -1   6  -4  257.16   13.69
   1   6   4  252.83   10.91
  -1  -6  -4  230.92   12.17
   1  -6   5   44.55    3.29
  -1   6  -5   51.83    4.21
   1  -6   5   41.30    3.55
   1  -6   5   43.42    3.89
  -1  -6  -5   46.31    3.94
  -1  -6  -5   51.17    4.41
  -1   6  -5   45.70    3.75
  -1   6  -5   44.41    3.77
   1   6   5   46.40    2.86
  -1   6  -5   46.00    4.78
   1   6   5   44.52    4.28
   1  -6   6   23.82    2.38
  -1   6  -6   28.24    3.14
   1   6   6   26.44    3.31
  -1   6  -6   25.68    3.70
  -1  -6  -6   25.22    3.21
   1  -6   6   25.12    2.96
  -1   6  -6   23.59    2.64
  -1   6  -6   26.53    2.94
   1  -6   6   27.67    2.82
   1  -6   7   57.59    3.89
  -1   6  -7   49.28    4.06
   1   6   7   46.95    4.69
   1  -6   7   51.37    4.63
  -1   6  -7   50.69    4.41
  -1  -6  -7   40.05    4.47
  -1   6  -7   54.62    4.69
  -1   6  -8   42.01    4.02
   1  -6   8   38.63    3.23
   1  -6   9   47.25    3.56
  -1   6  -9   44.09    4.14
   1   6   9   40.30    3.47
  -1   6 -10  125.99    7.68
   1   6  10  122.75    7.00
   1  -6  10  113.29    6.65
   1  -6  11    3.12    0.86
   1   6  11    4.42    1.06
  -1   6 -11    5.67    1.33
   1   6  12   32.48    2.49
  -1   6 -12   28.43    2.59
   1   6  13    0.27    0.39
  -1  -7  13    0.77    0.40
  -1  -7  13    1.80    0.52
  -1   7  12    0.41    0.48
  -1  -7  12    0.63    0.50
  -1  -7  12    0.12    0.43
  -1  -7  11   13.21    1.63
   1   7 -11   15.28    1.95
  -1   7  11   14.84    1.80
  -1  -7  11   12.59    1.65
   1   7 -10    8.45    1.49
  -1  -7  10   10.23    1.53
  -1   7  10   10.40    1.49
  -1   7  10   10.94    1.66
  -1  -7  10   10.12    1.56
  -1  -7   9   64.88    4.29
  -1   7   9   63.43    4.48
   1   7  -9   55.24    4.25
  -1   7   9   57.29    4.01
  -1   7   8    1.28    0.69
  -1   7   8    0.84    0.58
  -1  -7   8    2.53    0.91
  -1  -7   8    1.87    0.78
  -1  -7   7   50.45    3.91
  -1   7   7   61.87    3.83
  -1   7   7   51.46    3.94
   1   7  -7   47.77    4.69
  -1  -7   7   41.26    4.59
  -1   7   7   48.50    4.75
  -1  -7   7   50.73    3.73
   1  -7  -7   53.37    4.74
   1  -7  -7   52.56    4.94
  -1   7   6   -0.35    0.69
  -1  -7   6   -0.17    0.48
   1   7  -6    0.30    0.59
  -1  -7   6    0.36    0.60
   1   7  -6    0.34    0.66
   1  -7  -6    0.58    0.69
   1  -7  -6   -0.32    0.63
  -1  -7   6   -0.39    0.60
   1   7  -5    1.35    0.79
  -1  -7   5    1.27    0.78
  -1  -7   5    2.31    1.07
   1   7  -5    1.58    0.66
   1   7  -5    0.63    0.82
   1  -7  -5    1.76    0.96
  -1   7   5    0.68    0.75
   1  -7  -5    1.85    0.94
  -1  -7   4  194.63    9.86
  -1  -7   4  179.43   10.94
   1  -7  -4  205.38   10.96
  -1   7   4  180.59   11.10
   1   7  -4  190.93    9.57
   1   7  -4  187.76   10.91
   1   7  -4  202.85   10.59
   1  -7  -4  199.90   10.62
  -1   7   4  178.46   10.41
   1   7  -4  212.52    9.34
   1  -7  -4  199.24   10.64
  -1   7   3  412.82   20.33
  -1   7   3  423.37   19.71
  -1  -7   3  393.81   19.89
   1   7  -3  408.15   18.35
   1   7  -3  411.76   19.87
   1  -7  -3  424.75   19.76
  -1   7   3  368.82   18.59
   1   7  -3  420.12   19.21
   1  -7  -3  423.15   19.41
   1   7  -3  437.75   18.12
  -1  -7   3  399.44   18.62
   1  -7  -3  417.50   19.48
   1   7  -2  133.44    7.51
  -1   7   2  121.55    7.25
  -1  -7   2  133.39    8.22
   1   7  -2  142.50    7.01
   1   7  -2  128.58    8.04
  -1  -7   2  136.69    8.22
   1  -7  -2  143.45    7.86
  -1  -7   2  135.46    7.23
   1  -7  -2  139.39    8.06
   1   7  -2  145.73    6.79
  -1   7   2  137.61    8.59
   1  -7  -2  142.90    7.92
  -1   7   2  134.35    8.06
  -1  -7   1  238.80   11.41
   1   7  -1  246.69   11.74
   1  -7  -1  234.09   12.26
  -1  -7   1  248.71   12.58
   1   7  -1  254.13   11.17
   1  -7  -1  227.71   11.95
  -1   7   1  214.59   12.60
  -1   7   1  241.26   12.46
  -1   7   1  225.95   11.59
   1  -7  -1  237.82   12.01
  -1  -7   1  245.05   12.50
  -1   7   1  215.68   11.45
   1   7  -1  257.70   10.97
   1   7  -1  234.19   12.32
   1   7   0  176.46   10.18
   1   7   0  204.09    9.73
  -1  -7   0  190.37   10.74
   1  -7   0  202.46   10.15
  -1   7   0  181.71    9.65
  -1   7   0  198.40   10.62
   1  -7   0  183.25   10.01
   1   7   0  177.58    8.92
  -1  -7   0  206.05   10.59
  -1  -7   0  195.14    9.53
   1  -7   0  195.99   10.40
  -1   7   0  177.57    9.71
   1   7   0  220.19    9.11
  -1   7  -1   86.97    5.83
  -1  -7  -1   99.62    5.65
   1  -7   1  101.72    6.11
  -1   7  -1  107.70    6.72
   1  -7   1   96.33    6.32
  -1   7  -1  108.49    6.11
   1   7   1   94.80    6.24
   1  -7   1  100.26    6.18
  -1   7  -1  104.55    5.91
   1   7   1   99.85    5.18
  -1  -7  -1  107.67    6.89
  -1  -7  -1  105.23    6.55
  -1  -7  -2    9.70    1.67
  -1  -7  -2    5.13    1.09
  -1   7  -2    7.32    1.52
  -1   7  -2    8.20    1.42
   1  -7   2    8.73    1.46
   1   7   2    7.06    1.45
  -1  -7  -2    6.65    1.55
   1  -7   2    6.74    1.38
  -1   7  -2    5.48    1.08
   1   7   2    7.73    1.01
  -1   7  -2    5.47    1.26
  -1   7  -3   21.84    2.69
  -1  -7  -3   21.22    2.77
  -1   7  -3   20.81    2.37
   1  -7   3   21.50    2.47
   1   7   3   18.99    1.70
  -1  -7  -3   20.36    2.48
  -1   7  -3   17.11    2.19
  -1  -7  -3   16.65    1.92
   1  -7   3   19.94    2.27
  -1   7  -3   14.87    2.56
   1   7   4   50.46    4.68
  -1   7  -4   54.78    4.18
  -1  -7  -4   46.56    4.45
   1  -7   4   53.12    3.63
   1   7   4   47.24    3.11
  -1   7  -4   47.23    4.89
  -1   7  -4   51.63    4.36
   1  -7   4   51.19    4.25
  -1  -7  -4   46.20    4.13
  -1   7  -4   51.29    4.02
   1  -7   5  190.17   11.04
  -1  -7  -5  200.45   11.76
  -1   7  -5  195.78   10.74
   1   7   5  198.38   10.54
  -1   7  -5  197.83   10.87
   1  -7   5  208.16   10.18
   1   7   5  210.95    9.58
   1   7   5  186.47   11.59
  -1   7  -5  203.60   11.34
  -1   7  -5  192.46   12.39
  -1   7  -6    0.47    1.32
  -1   7  -6    1.00    0.85
   1   7   6   -0.37    0.74
  -1  -7  -6    0.75    0.90
  -1   7  -6    0.32    0.76
   1  -7   6    0.31    0.52
   1  -7   6    0.37    0.57
  -1   7  -6    0.27    0.90
   1  -7   7    0.38    0.59
  -1   7  -7    0.75    0.85
  -1   7  -7    0.29    0.76
   1  -7   8   63.49    4.23
  -1   7  -8   63.31    4.99
   1  -7   9   90.46    5.67
  -1   7  -9  106.95    6.86
   1  -7  10    1.57    0.66
  -1   7 -10    1.72    0.94
   1   7  10    1.46    0.82
   1   7  11    9.70    1.35
  -1   7 -11    7.27    1.47
   1  -7  11   10.28    1.30
   1   7  12    0.54    0.38
  -1   7 -12    0.27    0.45
  -1   8  12    1.45    0.50
  -1  -8  12    2.26    0.56
   1   8 -12    1.39    0.56
  -1  -8  12    1.43    0.53
  -1   8  11    9.56    1.29
  -1  -8  11    7.05    1.06
   1   8 -11    7.57    1.27
  -1  -8  11    7.87    1.16
  -1  -8  10    2.64    0.85
   1   8 -10    2.27    0.84
  -1  -8  10    3.95    0.90
  -1   8  10    4.54    1.02
  -1  -8   9   17.34    1.92
   1   8  -9   18.56    2.14
  -1   8   9   14.92    2.00
  -1  -8   8    1.26    0.77
  -1   8   8    1.93    0.87
  -1  -8   8    1.97    0.77
   1   8  -8    4.05    1.09
  -1   8   7   53.36    4.10
  -1  -8   7   51.28    4.04
  -1  -8   7   53.56    3.84
   1  -8  -6   14.88    2.49
  -1  -8   6   11.52    2.41
  -1   8   6    9.67    2.30
   1   8  -6   13.52    2.31
   1  -8  -6   14.26    2.33
  -1  -8   6   13.79    1.90
   1  -8  -5   55.61    4.80
  -1  -8   5   51.33    5.01
   1   8  -5   53.68    4.98
  -1   8   5   55.57    5.34
  -1  -8   5   58.20    4.17
   1   8  -5   52.46    3.90
   1  -8  -5   57.17    4.74
   1  -8  -5   58.44    5.09
   1   8  -5   59.20    4.93
  -1  -8   4   54.90    4.08
  -1  -8   4   54.91    5.02
   1   8  -4   56.08    3.94
  -1   8   4   62.24    5.54
  -1   8   4   61.28    4.27
   1  -8  -4   61.65    4.79
   1  -8  -4   59.07    5.02
   1   8  -4   51.28    4.77
   1   8  -4   62.63    3.81
   1  -8  -4   54.43    4.68
   1   8  -4   57.40    4.69
  -1   8   3   96.76    6.96
   1   8  -3  104.76    6.80
  -1  -8   3  114.45    7.59
   1   8  -3  104.11    6.00
  -1   8   3  117.54    8.04
  -1   8   3  103.73    6.39
   1  -8  -3  114.55    7.01
   1  -8  -3   99.86    7.08
   1   8  -3  117.39    5.90
   1   8  -3   95.96    7.03
  -1  -8   3  114.51    6.41
   1  -8  -3  104.06    6.93
   1   8  -2   21.03    2.39
  -1  -8   2   17.23    2.55
   1  -8  -2   19.37    2.60
  -1  -8   2   18.62    2.09
  -1   8   2   24.70    2.93
  -1  -8   2   20.78   43.23
   1   8  -2   18.13    1.91
  -1   8   2   19.08    2.90
  -1   8   2   21.25    2.35
   1  -8  -2   22.15    2.56
   1  -8  -2   20.30    2.47
   1   8  -2   19.57    1.83
   1   8  -2   19.37    2.63
  -1  -8   1   14.51    2.33
  -1   8   1   18.85    2.17
   1  -8  -1   16.57    2.39
   1  -8  -1   15.27    2.16
  -1  -8   1   21.85    2.73
  -1  -8   1   23.16    2.20
  -1   8   1   20.22    2.70
   1   8  -1   16.88    1.79
   1  -8  -1   20.22    2.44
   1   8  -1   14.63    2.28
  -1   8   1   15.83    2.03
   1   8  -1   20.52    1.80
   1   8  -1   16.90    2.11
   1   8   0   78.98    4.96
  -1  -8   0   93.84    5.58
  -1   8   0   99.23    6.03
   1   8   0  103.15    5.40
  -1   8   0  100.48    6.86
   1   8   0   88.52    6.26
   1  -8   0   99.31    6.25
  -1   8   0   83.02    5.61
  -1  -8   0   96.10    6.59
   1  -8   0   88.81    6.34
   1   8   0  103.77    5.19
  -1  -8  -1  221.20   10.93
  -1  -8  -1  231.22   12.58
   1  -8   1  196.60   11.38
  -1   8  -1  222.76   11.36
   1   8   1  256.12   10.75
   1   8   1  198.38   11.64
  -1   8  -1  207.43   11.01
   1   8   1  198.16   10.27
  -1  -8  -1  222.57   12.08
  -1   8  -1  216.95   11.41
  -1   8  -1  224.63   12.34
   1   8   1  238.06   10.39
  -1   8  -2   49.19    4.54
  -1   8  -2   49.88    3.97
   1  -8   2   50.71    4.17
   1   8   2   46.18    4.20
  -1  -8  -2   48.81    4.64
   1   8   2   43.09    3.11
  -1  -8  -2   46.20    4.24
  -1   8  -2   50.47    4.06
  -1  -8  -2   49.44    3.60
   1  -8   3  206.22   10.37
  -1  -8  -3  213.22   10.54
  -1   8  -3  232.67   12.18
   1  -8   3  196.27   11.14
  -1   8  -3  219.77   11.17
   1   8   3  192.09    9.81
  -1  -8  -3  198.81   11.45
  -1  -8  -3  192.17   11.87
  -1   8  -3  215.71   11.21
  -1  -8  -4  121.39    6.98
  -1  -8  -4  114.65    8.29
   1  -8   4  118.45    7.74
   1  -8   4  112.26    7.58
  -1   8  -4  134.70    7.70
   1   8   4  123.69    7.45
  -1   8  -4  126.34    9.12
   1   8   4  114.37    8.30
  -1  -8  -4  115.83    7.82
  -1   8  -4  125.23    7.53
   1   8   4  116.46    6.35
   1  -8   4  123.18    6.85
  -1  -8  -5  145.22    9.46
   1  -8   5  127.12    8.45
   1  -8   5  140.83    7.61
  -1   8  -5  144.96    8.33
   1   8   5  136.28    8.27
  -1   8  -5  131.83    9.79
  -1  -8  -5  140.89    7.79
   1   8   5  133.15    7.05
   1   8   5  123.78    9.00
  -1   8  -6    0.78    0.81
  -1   8  -6    0.28    0.77
   1   8   6   -0.28    0.52
   1  -8   6   -0.19    0.59
   1  -8   7    4.92    1.17
  -1   8  -7    5.66    1.45
  -1   8  -7    1.77    0.94
  -1   8  -8    4.87    1.30
  -1   8  -8    5.48    1.41
   1  -8   8    4.48    1.05
  -1   8  -9   75.70    5.44
   1  -8   9   79.97    4.83
   1   8   9   76.56    5.00
   1   8  10    3.17    0.85
  -1  -8 -10    2.62    0.89
  -1   8 -10    3.50    1.02
   1  -8  10    3.94    0.89
   1   8  11    1.45    0.58
  -1  -8 -11    0.83    0.63
  -1   8 -11    0.62    0.50
  -1  -9  11    0.09    0.31
  -1  -9  11    0.20    0.34
  -1   9  11    0.21    0.33
   1   9 -11    0.13    0.45
  -1   9  10   16.37    1.71
  -1  -9  10   12.40    1.45
   1   9 -10   14.82    1.73
  -1  -9  10   14.68    1.59
  -1   9   9   11.62    1.65
  -1   9   9   12.90    1.66
  -1  -9   9   14.47    1.62
   1   9  -9    9.79    1.58
  -1   9   8  135.61    7.55
  -1  -9   8  129.19    7.36
   1   9  -8  129.19    7.38
  -1  -9   7   15.08    2.01
   1   9  -7   16.37    1.98
  -1   9   7   15.32    2.06
  -1  -9   6    7.21    1.40
   1   9  -6    8.89    1.48
  -1   9   6    8.26    1.54
   1   9  -5    2.39    0.74
  -1  -9   5    1.48    0.81
   1   9  -5    2.57    0.85
  -1  -9   4   59.43    4.36
  -1   9   4   57.48    4.34
   1   9  -4   61.83    4.24
   1   9  -4   57.78    3.91
   1  -9  -3    1.72    0.95
   1   9  -3    0.29    0.57
  -1  -9   3    0.82    0.81
  -1  -9   3   -0.36    0.71
   1   9  -3    1.27    0.62
   1   9  -3    0.33    0.65
  -1   9   3    1.71    1.03
   1   9  -3    1.69    0.71
  -1   9   3    0.89    0.79
   1   9  -2   71.77    5.38
   1   9  -2   79.01    4.81
  -1   9   2   79.00    6.13
  -1  -9   2   77.52    5.04
  -1  -9   2   65.87    5.76
  -1  -9   2   73.72    6.00
   1   9  -2   75.18    5.86
   1  -9  -2   73.88    5.51
  -1   9   2   69.73    5.05
   1   9  -2   71.87    5.41
   1  -9  -2   71.25    5.85
   1   9  -2   76.12    4.58
  -1  -9   1   46.82    3.60
   1   9  -1   39.94    3.78
   1   9  -1   42.76    3.23
   1   9  -1   43.24    4.16
   1  -9  -1   36.55    3.70
  -1   9   1   42.15    3.58
  -1  -9   1   46.65    4.48
  -1   9   1   44.31    4.38
   1  -9  -1   43.43    4.32
  -1   9   1   41.71    3.68
   1   9  -1   41.58    3.05
  -1   9   0  214.22   12.17
   1  -9   0  212.98   11.32
   1   9   0  221.66   10.22
   1   9   0  205.44   11.57
  -1   9   0  181.87   10.43
   1   9   0  178.98    9.79
  -1  -9   0  185.93   11.52
  -1   9   0  224.07   11.16
   1   9   0  212.46    9.98
  -1  -9   0  206.57   10.50
   1  -9   1    9.14    1.78
  -1  -9  -1    9.38    1.97
  -1  -9  -1    8.70    1.52
  -1   9  -1   13.25    2.38
   1   9   1   11.05    1.48
  -1   9  -1   12.83    1.93
   1   9   1    8.81    1.83
   1   9   1   11.81    1.89
   1   9   1   12.42    1.53
  -1   9  -1   12.15    1.78
   1   9   1   12.36    1.47
  -1   9  -1   10.87    1.87
  -1  -9  -2    5.69    1.53
  -1   9  -2    5.99    1.43
   1  -9   2    6.24    1.52
  -1  -9  -2    7.23    1.89
   1   9   2    6.63    1.48
  -1  -9  -2    7.05    1.35
   1   9   2    4.57    1.02
  -1   9  -2    8.59    1.99
  -1   9  -2    6.41    1.48
  -1  -9  -3    1.35    0.88
   1  -9   3    1.48    0.82
  -1   9  -3    0.76    0.83
  -1   9  -3    0.52    0.67
  -1  -9  -3    0.79    0.77
   1   9   3    1.08    0.84
   1   9   3    0.78    0.61
  -1  -9  -3    0.21    0.64
   1  -9   3    0.19    0.56
  -1   9  -3    0.82    0.71
   1   9   3    0.41    0.81
   1  -9   4    0.19    0.63
  -1  -9  -4    1.90    0.91
   1   9   4    2.20    0.73
  -1   9  -4    3.43    1.13
  -1   9  -4    1.36    0.97
   1  -9   5   14.58    1.86
  -1  -9  -5   12.68    1.93
  -1   9  -5   11.54    1.96
   1   9   5   11.54    1.52
  -1  -9  -6  193.83    9.66
  -1   9  -6  174.44    9.81
   1  -9   6  187.55    9.31
   1  -9   7    7.39    1.34
  -1  -9  -7    9.40    1.66
  -1   9  -7    7.72    1.51
  -1   9  -7    9.34    1.73
  -1   9  -8   76.45    5.26
   1  -9   8   72.60    4.58
  -1   9  -8   69.01    4.89
  -1  -9  -8   80.95    5.08
  -1  -9  -9    2.23    0.90
   1  -9   9    1.97    0.68
   1   9   9    2.41    0.76
  -1   9  -9    3.36    0.98
   1   9  10    3.89    0.83
  -1  -9 -10    4.30    0.96
  -1   9 -10    2.32    0.77
   1  10 -10   -0.12    0.42
  -1 -10  10    0.47    0.42
  -1  10   9    7.16    1.19
   1  10  -9   10.92    1.40
  -1  10   8   -0.17    0.51
   1  10  -8    0.16    0.56
  -1 -10   8   -0.16    0.58
  -1  10   7   83.73    5.29
  -1 -10   7   87.01    5.27
   1  10  -7   75.54    4.97
  -1 -10   6   24.78    2.56
   1  10  -6   24.96    2.54
  -1  10   6   27.24    2.70
   1  10  -6   26.41    2.49
  -1 -10   5   96.31    6.00
   1  10  -5   92.39    5.83
   1  10  -5   96.91    5.64
   1  10  -4    4.28    1.03
  -1 -10   4    5.72    1.33
   1  10  -4    3.93    1.02
  -1  10   4    6.33    1.34
  -1 -10   3    5.32    1.27
   1  10  -3    5.78    1.20
  -1  10   3    5.23    1.26
   1  10  -3    5.34    1.14
  -1 -10   2   15.05    2.06
   1  10  -2   15.34    1.92
  -1  10   2   13.17    1.97
   1  10  -2   17.61    1.93
  -1 -10   1    2.76    1.11
   1  10  -1    2.72    0.86
  -1  10   1    2.76    1.09
  -1  10   1    4.03    1.19
   1  10  -1    3.84    0.96
  -1 -10   0   15.40    2.04
  -1  10   0   12.60    1.91
   1  10   0   11.19    1.59
   1  10   0   19.26    1.94
  -1  10   0   16.09    2.24
   1  10   0   12.40    1.70
   1  10   1   21.46    2.17
   1  10   1   16.81    1.98
  -1 -10  -1   21.58    2.43
  -1  10  -1   22.68    2.73
   1  10   1   24.35    2.18
  -1  10  -2   35.73    3.32
  -1 -10  -2   29.75    2.94
  -1  10  -2   37.79    3.56
   1 -10   2   37.05    3.07
   1 -10   3   39.39    3.33
  -1 -10  -3   47.24    3.68
  -1  10  -3   44.95    3.89
   1  10   3   39.66    3.17
  -1  10  -3   39.69    3.83
   1 -10   4    2.45    0.83
  -1  10  -4    2.53    1.03
  -1 -10  -4    1.90    1.00
   1  10   4    2.00    0.76
  -1  10  -4    3.45    1.20
   1 -10   5    8.86    1.45
  -1  10  -5    7.76    1.56
   1  10   5    7.17    1.26
  -1 -10  -5    9.72    1.65
  -1  10  -5    8.24    1.58
   1 -10   6    9.75    1.46
  -1  10  -6    9.23    1.58
  -1 -10  -6    8.72    1.52
   1  10   6   10.35    1.38
  -1 -10  -7    1.10    0.76
  -1  10  -7    0.39    0.55
   1 -10   7    0.15    0.46
   1 -10   8    4.73    0.88
  -1 -10  -8    4.97    1.10
  -1  10  -8    3.08    0.85
  -1  10  -8    5.34    1.08
  -1 -10  -9   29.87    2.39
   1  10   9   30.36    2.31
  -1  10  -9   26.51    2.30
  -1 -11   9    2.70    0.57
  -1 -11   9    2.03    0.52
   1  11  -9    2.87    0.69
  -1 -11   8    8.48    1.14
  -1  11   8   10.48    1.31
   1  11  -8    9.67    1.24
  -1  11   7   -0.16    0.53
  -1 -11   7    0.15    0.53
   1  11  -7   -0.14    0.43
  -1 -11   6    4.64    1.07
  -1  11   6    6.67    1.31
   1  11  -6    7.14    1.24
  -1  11   5   17.92    2.08
  -1 -11   5   16.24    1.95
   1  11  -5   14.79    1.86
   1  11  -5   17.27    1.89
  -1 -11   4    0.77    0.80
   1  11  -4    1.67    0.80
   1  11  -4    0.68    0.58
  -1  11   4    0.77    0.69
  -1 -11   3   25.80    2.60
   1  11  -3   27.66    2.62
  -1  11   3   29.57    2.78
   1  11  -3   25.08    2.41
   1  11  -2    1.66    0.70
   1  11  -2    1.05    0.69
  -1 -11   2    0.81    0.80
   1  11  -1  116.45    6.78
  -1 -11   1  129.76    7.19
   1  11  -1  111.69    6.65
  -1  11   1  130.77    7.48
   1  11   0   10.54    1.50
  -1 -11   0    7.80    1.54
   1  11   0    8.86    1.41
   1  11   0    7.41    1.28
   1  11   1    7.14    1.27
  -1 -11  -1    6.96    1.43
   1  11   1    6.65    1.20
  -1  11  -1    6.25    1.43
  -1 -11  -2    7.85    1.46
  -1  11  -2    7.29    1.46
   1 -11   2    6.75    1.30
   1  11   2    5.57    1.14
  -1  11  -2    4.91    1.37
   1 -11   3   12.86    1.73
  -1 -11  -3    9.90    1.64
  -1  11  -3   14.16    1.96
   1  11   3    9.75    1.48
  -1  11  -3   10.14    1.74
  -1 -11  -4   34.29    2.96
   1 -11   4   34.87    2.84
   1  11   4   27.87    2.53
  -1  11  -4   31.74    3.00
  -1  11  -4   32.62    3.11
   1 -11   5   26.79    2.39
  -1  11  -5   26.74    2.66
   1  11   5   26.88    2.33
  -1  11  -5   24.83    2.55
  -1 -11  -5   27.18    2.53
  -1 -11  -6    0.82    0.66
  -1  11  -6    1.41    0.67
   1 -11   6    0.80    0.51
   1  11   6    1.26    0.56
  -1 -11  -7   13.78    1.60
   1 -11   7   14.26    1.46
  -1  11  -7   13.33    1.61
   1  11   8    7.08    1.02
  -1 -11  -8    8.06    1.10
  -1  11  -8    6.76    0.97
  -1  12   7    5.88    0.90
  -1  12   6    0.13    0.44
  -1 -12   6    0.48    0.45
   1  12  -6    0.13    0.42
  -1 -12   5    2.62    0.79
  -1  12   5    2.22    0.73
   1  12  -5    2.45    0.76
   1  12  -5    3.49    0.79
  -1 -12   4   80.19    4.75
   1  12  -4   72.74    4.66
   1  12  -4   79.44    4.68
  -1 -12   3   18.25    2.01
   1  12  -3   18.37    1.98
   1  12  -3   18.57    1.94
   1  12  -2    0.16    0.50
   1  12  -2    0.16    0.50
  -1 -12   2    0.17    0.67
  -1 -12   1    1.91    0.80
   1  12  -1    0.63    0.54
   1  12  -1    0.96    0.63
   1 -12   0   43.27    3.15
  -1 -12   0   39.81    3.14
   1  12   0   31.33    2.69
   1  12   0   36.75    2.88
   1  12   0   36.55    2.85
  -1  12   0   38.54    3.28
   1 -12   1    1.10    0.71
  -1 -12  -1    0.69    0.66
   1  12   1    0.30    0.51
  -1  12  -1    1.26    0.75
   1  12   2   13.31    1.61
   1 -12   2   15.83    1.78
  -1  12  -2   12.62    1.85
   1 -12   3    2.11    0.72
  -1 -12  -3    1.45    0.76
  -1  12  -3    1.89    0.77
   1  12   3    1.40    0.59
  -1  12  -3    2.89    0.91
   1 -12   4   32.15    2.45
  -1 -12  -4   29.09    2.53
   1  12   4   27.14    2.29
  -1  12  -4   30.07    2.59
  -1  12  -4   36.12    2.84
   1 -12   5    1.11    0.55
  -1  12  -5    1.28    0.62
   1  12   5    0.11    0.46
  -1 -12  -5    0.27    0.55
  -1  12  -5   -0.14    0.53
   1 -12   6    0.63    0.38
  -1 -12  -6    1.39    0.60
  -1  12  -6    0.94    0.52
   1  12   6    1.43    0.46
  -1  13   4   15.30    1.47
  -1 -13   4   14.20    1.39
   1  13  -4   11.90    1.32
   1  13  -4   14.76    1.44
  -1 -13   3   23.32    1.92
  -1  13   3   19.88    1.87
   1  13  -3   23.47    1.93
   1  13  -3   21.72    1.89
   1 -13  -2   -0.12    0.37
  -1 -13   2    0.48    0.55
   1  13  -2    0.12    0.40
   1  13  -2    0.12    0.35
   1 -13  -1   11.51    1.33
  -1 -13   1   11.38    1.41
   1  13  -1    9.96    1.26
   1  13  -1   12.74    1.39
   1 -13   0    1.98    0.67
  -1 -13   0    2.79    0.80
  -1  13   0    4.01    0.90
  -1 -13  -1    8.48    1.17
   1 -13   1    9.30    1.16
   1  13   1    5.10    0.87
  -1  13  -1    7.63    1.16
   1  13   2    8.66    1.12
   1 -13   2   10.46    1.20
  -1 -13  -2   11.43    1.33
  -1  13  -2    9.47    1.30
   1 -13   3    0.47    0.42
  -1 -13  -3    1.32    0.51
   1  13   3    0.59    0.42
  -1  13  -3    0.74    0.50
   1  13   4    5.44    0.79
  -1 -13  -4    8.81    1.05
  -2   0  15    0.12    0.37
  -2   0  14    8.32    1.40
  -2   0  14    6.76    1.25
  -2   0  13   -0.22    0.64
  -2   0  13   -0.80    0.55
  -2   0  13    0.23    0.59
  -2   0  12  213.95   11.47
  -2   0  12  210.39   10.35
  -2   0  12  202.47   11.26
  -2   0  12  220.10   10.87
  -2   0  11   -0.27    0.98
  -2   0  11   -0.59    0.72
  -2   0  11    0.27    0.76
  -2   0  11   -0.24    0.56
  -2   0  11   -0.31    0.59
   2   0 -10   16.57    2.73
  -2   0  10   13.77    2.79
  -2   0  10   19.84    1.73
  -2   0  10   14.50    2.66
  -2   0  10   19.42    1.94
  -2   0  10   19.68    2.48
  -2   0  10   13.15    1.82
  -2   0  10   19.30    2.52
  -2   0   9    0.43    0.85
  -2   0   9    1.74    0.95
  -2   0   9   -0.17    0.57
  -2   0   9    0.97    0.66
  -2   0   9   -0.38    0.74
  -2   0   9    0.21    0.39
  -2   0   9    0.28    0.43
  -2   0   9   -0.26    0.62
  -2   0   8   33.16    3.44
  -2   0   8   62.82    3.39
  -2   0   8   54.74    4.83
  -2   0   8   63.52    3.21
  -2   0   8   31.36    3.44
  -2   0   8   59.28    3.42
  -2   0   8   27.81    4.06
  -2   0   7    0.35    0.60
  -2   0   7   -0.30    0.50
  -2   0   6  168.33   10.69
  -2   0   6  216.95   10.85
  -2   0   5   -0.15    0.45
  -2   0   5    0.16    0.43
  -2   0   5    1.51    0.76
  -2   0   5   -0.26    0.63
  -2   0   4  971.10   43.09
  -2   0   4  931.81   42.65
  -2   0   4 1005.10   43.59
  -2   0   3   -0.18    0.46
  -2   0   3    0.14    0.40
  -2   0   3   -0.12    0.47
  -2   0   3    0.30    0.39
  -2   0   2 1598.74   66.12
  -2   0   2 1539.23   65.73
  -2   0   2 1625.57   65.92
  -2   0   2 1552.39   65.70
  -2   0   1    0.10    0.31
   2   0  -1    0.92    0.48
  -2   0   1    0.69    0.54
  -2   0   1    0.13    0.33
  -2   0   1   -0.12    0.49
  -2   0   1    0.76    0.38
   2   0  -1    0.48    0.35
  -2   0   0 1947.12   80.36
  -2   0   0 1897.35   80.31
  -2   0   0 1800.91   79.99
   2   0   0 2027.52   80.05
   2   0   0 1978.83   80.05
  -2   0  -1    0.14    0.37
  -2   0  -1   -0.13    0.37
   2   0   1    0.11    0.39
  -2   0  -1   -0.15    0.42
   2   0   1   -0.12    0.47
   2   0   2  528.71   23.43
  -2   0  -2  573.77   24.13
  -2   0  -2  550.96   24.10
  -2   0  -2  514.33   24.01
   2   0   2  560.06   23.79
   2   0   3   -0.14    0.36
   2   0   3   -0.11    0.31
  -2   0  -3   -0.19    0.50
  -2   0  -3    0.19    0.52
   2   0   3   -0.14    0.46
   2   0   3    0.11    0.35
   2   0   4  542.49   23.30
   2   0   4  513.07   22.58
  -2   0  -4  551.15   24.10
   2   0   4  525.39   22.79
  -2   0  -4  493.50   23.60
   2   0   4  500.10   22.90
   2   0   5   -0.21    0.51
   2   0   5   -0.13    0.36
  -2   0  -5   -0.29    0.65
   2   0   5   -0.16    0.44
  -2   0  -5    0.25    0.55
   2   0   6  659.46   30.21
   2   0   6  660.59   28.99
  -2   0  -6  734.50   31.86
  -2   0  -6  637.98   30.42
   2   0   6  673.27   28.93
  -2   0  -7    0.22    0.60
   2   0   7    0.49    0.62
   2   0   7   -0.17    0.49
  -2   0  -7    0.88    0.86
   2   0   7    0.16    0.58
   2   0   7    0.09    0.40
  -2   0  -8   37.06    3.67
   2   0   8   47.91    2.98
  -2   0  -8   43.87    3.89
  -2   0  -8   43.67    5.26
   2   0   8   43.76    3.40
   2   0   9   -0.47    0.77
  -2   0  -9   -0.57    0.88
   2   0   9    0.13    0.60
   2   0   9   -0.39    0.76
  -2   0  -9    0.57    1.13
  -2   0  -9   -0.29    1.03
  -2   0 -10   22.74    2.90
   2   0  10   25.56    2.17
   2   0  10   19.44    2.27
  -2   0 -11    0.32    0.90
  -2   0 -11    0.28    0.73
   2   0  11    0.29    0.51
  -2   0 -12   28.35    2.99
   2   0  12   30.99    2.44
  -2   0 -12   32.54    3.35
  -2   0 -13   -0.19    0.53
  -2   0 -13   -0.35    0.60
   2   0  13    0.11    0.37
  -2  -1  15   21.39    1.87
  -2   1  15   23.87    1.98
  -2   1  14   -0.17    0.59
  -2   1  14    0.18    0.47
  -2  -1  14    0.33    0.59
  -2  -1  14    0.10    0.39
  -2  -1  14    0.51    0.48
  -2  -1  13   25.20    2.59
  -2   1  13   23.46    2.55
  -2   1  13   20.36    1.94
  -2  -1  13   23.18    2.02
  -2  -1  13   21.32    2.19
  -2  -1  13   18.84    2.29
  -2   1  13   18.84    2.36
  -2   1  12   18.39    2.44
  -2   1  12   19.19    2.49
  -2   1  12   20.46    2.00
  -2  -1  12   18.47    1.93
  -2  -1  12   20.35    2.29
  -2  -1  12   19.17    2.43
  -2  -1  12   21.66    2.58
  -2   1  11   10.28    1.87
  -2  -1  11   12.32    2.00
  -2  -1  11   15.49    2.17
  -2   1  11   12.78    2.14
  -2  -1  11   12.21    1.43
  -2   1  11   13.13    1.62
  -2  -1  11   11.46    1.51
  -2   1  11   14.98    1.92
  -2  -1  11   12.62    1.78
  -2  -1  10   11.94    2.53
  -2  -1  10   14.76    1.80
  -2   1  10   11.76    2.00
  -2  -1  10   12.91    2.04
   2   1 -10   14.20    2.75
   2  -1 -10   15.99    2.65
  -2   1  10   14.15    2.21
  -2  -1  10    9.74    2.28
  -2   1  10   13.13    2.67
  -2  -1  10   17.31    1.63
  -2   1  10   16.37    1.76
  -2  -1  10   15.80    1.75
  -2   1  10   15.29    1.87
  -2  -1  10   14.13    1.85
  -2  -1  10   13.36    2.04
  -2  -1   9   21.77    3.27
  -2  -1   9   19.51    2.47
  -2   1   9   16.77    2.36
   2   1  -9   20.18    3.11
   2  -1  -9   24.86    3.14
  -2  -1   9   25.48    2.79
  -2   1   9   30.08    2.23
  -2  -1   9   30.50    2.20
  -2   1   9   14.64    2.85
  -2  -1   9   26.15    2.03
  -2   1   9   22.30    2.10
  -2  -1   9   24.57    2.18
  -2   1   9   22.50    2.26
  -2  -1   9   23.80    2.30
  -2   1   9   17.55    2.46
  -2   1   9   24.34    3.18
  -2  -1   9   20.49    3.12
  -2  -1   8  479.07   19.09
  -2  -1   8  360.57   21.30
  -2   1   8  305.55   19.66
  -2  -1   8  374.37   19.92
  -2   1   8  300.28   19.58
   2   1  -8  435.45   21.54
   2   1  -8  448.25   19.99
  -2   1   8  526.81   19.36
  -2  -1   8  514.75   19.26
  -2  -1   8  390.98   20.06
  -2  -1   8  499.60   19.06
  -2  -1   8  399.08   21.36
  -2   1   8  475.99   19.26
  -2  -1   8  463.58   19.30
  -2  -1   8  440.83   19.46
  -2   1   8  408.07   21.08
   2  -1  -8  478.34   21.15
  -2   1   8  281.47   20.72
  -2   1   7  144.39   10.85
  -2   1   7  156.10    9.94
  -2   1   7  162.96    9.98
  -2  -1   7  182.47   10.08
  -2  -1   7  249.49    9.68
   2   1  -7  247.76   10.24
  -2  -1   7  186.46   10.17
  -2  -1   7  239.90   11.88
  -2   1   7  221.48   11.29
  -2  -1   7  182.62   11.39
   2   1  -6  392.26   16.85
  -2   1   6  331.24   18.35
  -2   1   6  372.66   17.93
  -2  -1   6  353.59   18.40
  -2  -1   6  393.32   18.41
  -2  -1   5  653.79   29.78
  -2   1   5  594.12   28.89
  -2   1   5  798.23   29.38
  -2  -1   5  814.15   29.33
  -2   1   5  573.76   29.18
  -2   1   5  600.66   29.85
  -2  -1   5  615.90   29.89
  -2  -1   4    1.06    0.78
  -2   1   4    0.28    0.43
  -2   1   4    0.64    0.55
  -2   1   4   -0.16    0.44
  -2  -1   4    0.54    0.46
  -2   1   4    1.04    0.59
  -2  -1   4    0.19    0.42
   2   1  -3   86.70    4.84
  -2   1   3   87.91    4.95
  -2   1   3   82.30    4.69
  -2  -1   3   80.61    4.65
  -2   1   3   86.81    5.19
  -2  -1   3   78.92    5.08
  -2   1   3   76.17    4.78
  -2  -1   3   86.66    5.01
  -2  -1   2    5.02    0.99
  -2   1   2    5.87    0.96
  -2   1   2    5.81    1.05
   2   1  -2    4.81    0.82
   2  -1  -2    4.43    0.77
  -2   1   2    5.80    0.98
  -2   1   2    5.58    0.94
  -2  -1   2    5.85    0.93
  -2  -1   2    5.60    0.96
  -2  -1   1 1349.66   59.07
   2   1  -1 1484.86   59.65
   2  -1  -1 1455.54   59.13
  -2   1   1 1406.04   59.49
  -2  -1   1 1420.22   59.41
  -2   1   1 1360.95   59.04
  -2  -1   1 1438.38   59.77
   2   1  -1 1520.50   58.97
  -2   1   1 1407.75   59.42
  -2  -1   1 1376.53   59.15
   2  -1   0  386.79   16.26
   2   1   0  385.13   16.84
  -2   1   0  367.66   16.08
  -2  -1   0  381.80   17.14
  -2   1   0  375.69   16.76
  -2   1   0  385.67   16.93
  -2  -1   0  371.81   16.84
   2  -1   0  378.10   16.37
  -2   1   0  374.82   16.70
   2   1   0  373.38   16.44
  -2  -1   0  350.47   16.60
  -2   1  -1 2232.12   93.16
  -2  -1  -1 2163.27   93.07
   2   1   1 2240.14   92.96
  -2   1  -1 2153.21   92.93
  -2  -1  -1 2353.91   93.56
  -2   1  -1 2214.38   92.91
   2  -1   1 2235.46   92.50
  -2   1  -1 2299.23   93.37
  -2  -1  -1 2277.01   93.28
   2   1   1 2264.32   92.78
   2  -1   1 2272.89   92.53
   2   1   2    5.35    0.91
   2  -1   2    6.00    0.84
  -2  -1  -2    6.27    1.20
   2   1   2    4.43    0.87
  -2   1  -2    6.17    1.06
  -2   1  -2    3.56    0.92
   2   1   2    5.45    0.93
   2  -1   2    5.85    1.05
  -2  -1  -2    6.38    1.11
   2  -1   2    6.02    0.87
   2   1   3  580.43   26.72
  -2  -1  -3  590.22   27.12
  -2  -1  -3  654.62   27.66
   2   1   3  613.10   26.55
   2  -1   3  603.12   26.17
  -2  -1  -3  625.02   27.46
  -2   1  -3  648.64   27.45
   2  -1   3  624.52   26.51
  -2   1  -3  597.84   27.38
   2   1   3  616.19   26.58
   2  -1   3  625.84   26.94
   2   1   4    3.23    0.85
   2  -1   4    3.47    0.67
   2   1   4    2.34    0.67
   2  -1   4    2.99    0.77
  -2  -1  -4    2.83    0.96
  -2   1  -4    5.35    1.27
  -2   1  -4    3.74    1.03
  -2  -1  -4    3.08    0.91
   2   1   4    2.09    0.62
   2  -1   4    2.49    0.77
  -2  -1  -4    2.65    0.98
   2   1   5    0.21    0.52
  -2   1  -5    1.08    0.80
  -2  -1  -5    0.47    0.57
   2  -1   5    0.35    0.30
   2  -1   5    0.51    0.55
  -2  -1  -5   -0.29    0.63
  -2   1  -5    0.61    0.67
   2   1   5    0.42    0.36
   2   1   5    0.59    0.44
   2  -1   5    0.35    0.45
  -2   1  -6   84.12    5.61
   2   1   6   93.72    6.15
   2  -1   6   90.37    5.10
  -2  -1  -6   91.39    5.51
   2   1   6   86.49    5.20
  -2  -1  -6   95.31    6.92
  -2   1  -6   85.17    6.33
  -2   1  -6   91.48    5.56
  -2   1  -6   99.70    7.23
   2  -1   6   83.63    5.53
   2   1   6   92.07    5.14
   2  -1   6   87.30    5.09
   2   1   7   15.64    2.35
   2  -1   7   17.12    1.88
  -2  -1  -7   14.03    1.90
   2   1   7   13.19    1.68
   2  -1   7   11.88    1.25
   2   1   7   13.60    1.33
  -2   1  -7   13.83    1.92
  -2  -1  -7   12.50    2.48
  -2   1  -7   15.34    2.87
   2   1   7   12.95    1.64
  -2   1  -7   13.83    2.05
   2  -1   7   14.15    1.70
  -2   1  -8   43.54    4.02
   2  -1   8   47.58    3.71
  -2  -1  -8   50.74    4.09
   2  -1   8   50.50    3.10
   2   1   8   44.42    2.99
  -2  -1  -8   48.92    5.37
  -2   1  -8   45.25    5.51
   2   1   8   45.40    3.51
   2  -1   8   47.97    3.62
  -2  -1  -9   74.32    5.78
  -2   1  -9   74.13    5.84
  -2  -1  -9   81.28    5.86
  -2   1  -9   90.14    6.18
   2  -1   9   76.56    5.40
   2   1   9   90.85    4.80
   2  -1   9   90.25    4.78
  -2  -1  -9   79.74    7.55
  -2   1  -9   77.52    7.79
   2   1   9   79.65    5.55
   2   1   9   78.08    5.18
   2  -1   9   77.90    5.48
   2  -1   9   78.59    5.21
  -2  -1 -10   64.24    5.05
   2   1  10   61.77    3.94
   2  -1  10   65.47    3.96
  -2   1 -10   63.09    5.12
   2  -1  10   54.50    4.20
  -2  -1 -11   38.47    3.72
  -2   1 -11   33.29    3.54
   2   1  11   41.58    2.98
   2  -1  11   41.79    2.96
  -2  -1 -11   40.60    4.05
  -2   1 -11   40.76    4.05
   2  -1  11   35.75    3.10
  -2   1 -12    5.63    1.37
  -2  -1 -12    5.21    1.30
  -2  -1 -12    4.18    1.24
  -2   1 -12    5.42    1.28
   2   1  12    6.57    1.08
   2  -1  12    4.23    0.87
  -2   1 -13    0.54    0.59
  -2  -1 -13    0.56    0.66
  -2  -1 -13    0.17    0.56
  -2   1 -13    0.17    0.58
   2   1  13    0.11    0.42
   2  -1  13    0.98    0.50
   2   1  13    0.13    0.35
   2  -1  13    0.49    0.45
  -2   2  14    0.50    0.47
  -2  -2  14    0.77    0.48
  -2  -2  14    0.15    0.49
  -2  -2  14    0.38    0.38
  -2   2  14    0.32    0.52
  -2  -2  13    6.23    1.26
  -2   2  13    8.48    1.52
  -2  -2  13    8.03    1.43
  -2   2  13   10.17    1.67
  -2  -2  13    7.07    1.11
  -2  -2  13    7.98    1.29
  -2  -2  12    0.45    0.63
  -2   2  12    1.04    0.72
  -2  -2  12    0.47    0.65
  -2  -2  12    0.93    0.57
  -2   2  12    1.74    1.01
  -2   2  12    1.76    0.76
  -2  -2  12    1.59    0.67
  -2  -2  12    1.90    0.79
  -2   2  11  168.71    9.84
  -2  -2  11  173.52    9.69
  -2  -2  11  168.52    8.50
  -2   2  11  175.62    8.86
  -2  -2  11  185.58    8.97
  -2  -2  11  176.08    9.34
  -2   2  11  183.90   10.16
  -2  -2  11  174.17    9.81
   2  -2 -10   72.90    6.08
  -2   2  10   70.73    5.32
  -2  -2  10   78.00    5.32
   2   2 -10   67.62    6.44
   2   2 -10   68.03    5.38
  -2   2  10   55.05    6.04
  -2  -2  10   72.85    4.19
  -2   2  10   76.95    4.51
  -2  -2  10   78.30    4.57
  -2  -2  10   67.61    4.69
  -2  -2  10   84.42    5.52
  -2   2  10   66.50    4.41
  -2  -2  10   55.58    5.84
  -2  -2  10   67.18    6.23
  -2   2  10   77.25    5.56
  -2   2   9  546.38   24.27
   2   2  -9  542.05   27.21
  -2   2   9  486.52   25.19
  -2  -2   9  560.32   25.30
   2   2  -9  551.15   25.42
  -2  -2   9  540.13   27.06
  -2  -2   9  614.92   24.09
  -2   2   9  482.54   26.95
  -2   2   9  572.12   24.26
  -2  -2   9  566.96   24.34
  -2   2   9  511.57   25.44
  -2  -2   9  536.56   24.62
  -2  -2   9  608.20   25.61
  -2  -2   9  520.80   26.93
  -2   2   8   95.45    5.41
  -2   2   8   85.87    6.14
  -2  -2   8   97.14    6.19
   2   2  -8   96.22    6.11
  -2  -2   8  126.66    5.55
  -2  -2   8  111.06    5.43
  -2  -2   8  111.15    5.36
  -2  -2   8   86.54    7.09
  -2   2   8  104.25    5.46
  -2   2   8  124.00    5.62
  -2  -2   8   93.95    5.45
  -2   2   8   97.05    6.83
   2   2  -8   86.99    7.07
  -2  -2   8   92.90    5.64
  -2   2   8   88.19    6.21
  -2  -2   8   96.39    6.23
  -2   2   8   71.41    6.90
  -2  -2   8   84.80    7.04
  -2   2   7  157.97    8.85
  -2  -2   7  164.70    8.78
   2   2  -7  170.39   10.00
  -2   2   7  177.49    8.04
  -2  -2   7  175.29    7.94
   2   2  -7  171.11    8.70
  -2  -2   7  168.16    7.90
  -2  -2   7  172.55   10.18
  -2  -2   7  179.33    7.90
  -2   2   7  146.11    9.20
  -2  -2   7  150.15    7.97
  -2   2   7  147.38    8.81
  -2  -2   7  158.66    8.78
  -2   2   7  164.30    7.94
  -2  -2   7  161.41   10.00
  -2   2   7  131.31    9.64
  -2  -2   6  145.21    8.79
   2   2  -6  160.89    8.86
  -2   2   6  136.69    7.94
  -2   2   6  134.56    8.11
  -2   2   6  135.45    8.83
  -2  -2   6  154.84    8.96
  -2   2   5   28.66    2.94
   2   2  -5   26.17    2.71
  -2   2   5   27.95    2.44
  -2  -2   5   30.75    2.49
  -2   2   5   20.86    2.30
  -2  -2   5   23.44    2.68
  -2   2   5   20.61    2.31
  -2  -2   5   22.72    2.66
  -2  -2   4  686.95   31.64
   2   2  -4  703.07   31.40
  -2   2   4  702.01   31.38
  -2  -2   4  806.19   31.06
  -2   2   4  841.26   31.23
  -2   2   4  660.60   31.51
  -2  -2   4  691.18   31.58
  -2   2   4  622.71   31.04
  -2   2   3  210.03    9.62
   2   2  -3  196.53    9.04
  -2  -2   3  195.71   10.09
   2   2  -3  186.97    9.75
  -2   2   3  208.30   10.13
  -2  -2   3  210.53    9.56
  -2   2   3  203.18   10.06
  -2  -2   3  200.54   10.04
  -2   2   3  177.81    9.68
  -2  -2   3  201.83   10.04
  -2  -2   2   11.95    1.53
   2  -2  -2    9.47    1.10
   2   2  -2   12.35    1.58
   2   2  -2   11.02    1.31
  -2   2   2   10.16    1.44
  -2   2   2   11.46    1.31
  -2  -2   2   11.20    1.28
  -2  -2   2   10.05    1.42
   2  -2  -2    9.04    1.05
  -2  -2   1  435.58   18.83
   2   2  -1  424.90   19.07
   2   2  -1  431.81   18.51
  -2  -2   1  425.83   19.17
  -2   2   1  427.06   19.04
  -2   2   1  413.49   18.67
  -2  -2   1  403.25   18.60
   2  -2  -1  413.46   18.37
   2   2  -1  429.13   18.16
   2  -2  -1  425.81   18.28
  -2  -2   0  633.40   27.67
   2  -2   0  646.45   27.48
  -2  -2   0  648.40   28.34
  -2   2   0  633.02   27.88
  -2   2   0  626.63   27.84
  -2  -2   0  610.26   27.75
  -2   2   0  665.82   27.27
   2  -2   0  656.23   27.29
   2   2   0  661.64   28.06
   2   2   0  649.11   27.34
  -2   2   0  640.68   27.85
  -2  -2  -1  108.43    5.62
  -2   2  -1  109.66    5.99
  -2  -2  -1  100.17    5.78
   2   2   1  102.31    5.78
   2   2   1  109.38    5.45
  -2  -2  -1  105.98    6.24
  -2  -2  -1  106.19    5.86
  -2   2  -1   99.52    5.34
  -2   2  -1  112.48    6.10
   2  -2   1  105.24    5.48
  -2   2  -2  773.38   32.66
   2   2   2  752.19   32.83
  -2   2  -2  800.68   33.12
   2   2   2  741.90   32.84
   2   2   2  752.69   32.56
   2  -2   2  779.66   32.70
  -2  -2  -2  744.59   33.11
  -2  -2  -2  798.24   33.85
  -2   2  -2  762.33   33.58
   2   2   3   32.45    2.83
   2   2   3   36.61    2.77
  -2  -2  -3   40.58    3.54
  -2   2  -3   40.65    3.26
  -2   2  -3   37.31    2.80
   2  -2   3   40.19    2.84
   2   2   3   39.66    2.74
  -2  -2  -3   39.56    3.15
  -2   2  -3   38.30    3.43
   2   2   4  119.75    7.11
   2   2   4  126.10    6.73
  -2  -2  -4  129.82    7.63
  -2   2  -4  135.09    7.84
   2  -2   4  129.82    6.89
   2   2   4  124.12    6.64
   2  -2   4  133.07    7.15
  -2  -2  -4  127.56    7.32
  -2   2  -4  115.58    6.79
  -2   2  -4  139.42    8.06
   2   2   5  871.26   38.88
   2   2   5  871.73   38.05
   2  -2   5  885.15   38.40
  -2  -2  -5  906.42   39.67
  -2   2  -5  898.84   40.03
  -2   2  -5  870.90   38.47
   2   2   5  907.36   38.01
   2  -2   5  885.68   38.49
  -2  -2  -5  852.39   38.87
  -2   2  -5  959.69   40.19
  -2   2  -6   15.84    2.09
   2   2   6   14.09    2.11
  -2   2  -6   11.71    1.64
   2   2   6   15.86    1.80
   2  -2   6   11.44    1.74
  -2  -2  -6   12.86    2.34
  -2   2  -6   13.34    2.51
   2   2   6   11.91    1.50
  -2  -2  -6   14.77    1.81
  -2   2  -6   15.78    2.05
  -2   2  -6   11.78    2.25
   2  -2   6   15.00    1.69
  -2   2  -7  162.50   10.03
   2   2   7  150.67    9.23
   2   2   7  144.60    8.02
  -2  -2  -7  166.92    8.58
   2  -2   7  146.96    8.04
   2   2   7  141.66    7.21
  -2  -2  -7  159.14   10.13
  -2   2  -7  143.01   10.46
  -2   2  -7  162.71    8.82
   2  -2   7  140.79    7.16
  -2   2  -7  148.95    8.77
   2   2   7  161.00    8.04
   2  -2   7  159.55    8.07
  -2   2  -8  175.83   10.69
   2  -2   8  191.98   10.12
   2   2   8  200.74    9.26
  -2  -2  -8  195.83   12.43
  -2   2  -8  168.89   12.75
   2  -2   8  201.29    9.23
   2   2   8  185.21   11.32
  -2  -2  -8  204.45   10.65
  -2   2  -8  197.43   10.75
   2  -2   8  189.67    9.89
  -2  -2  -9   41.01    3.85
   2  -2   9   45.14    3.04
   2   2   9   45.74    3.07
  -2   2  -9   45.09    4.04
   2  -2   9   41.03    3.42
   2  -2  10   12.77    1.83
  -2   2 -10   16.95    2.67
  -2  -2 -10   11.01    2.08
  -2  -2 -10   10.21    1.96
  -2   2 -10   14.97    2.35
   2   2  10   16.67    1.72
   2  -2  10   14.24    1.60
  -2  -2 -11   68.48    5.34
  -2  -2 -11   67.23    5.07
  -2   2 -11   68.85    5.26
   2   2  11   72.67    4.27
   2  -2  11   65.52    4.11
  -2   2 -11   66.30    5.27
   2  -2  11   64.24    4.46
   2  -2  12    6.19    1.11
  -2   2 -12    4.36    1.21
  -2  -2 -12    4.52    1.23
  -2  -2 -12    7.00    1.44
  -2   2 -12    5.12    1.29
   2  -2  12    5.46    0.95
   2   2  12    5.10    0.98
  -2   2 -13   23.26    2.30
  -2  -2 -13   28.64    2.47
   2   2  13   25.79    2.02
   2  -2  13   27.10    2.03
  -2  -2 -13   26.21    2.45
   2   2  13   28.29    2.19
   2  -2  13   28.41    2.15
  -2  -3  14   17.64    1.47
  -2  -3  14   17.85    1.69
  -2  -3  13    0.11    0.39
  -2  -3  13    0.32    0.58
  -2   3  13    0.60    0.59
  -2   3  12   91.88    5.88
  -2  -3  12   81.31    4.67
  -2   3  12   89.90    5.91
  -2  -3  12   90.11    5.03
  -2  -3  12   83.81    5.34
  -2  -3  11    7.37    1.46
  -2   3  11    6.18    1.22
  -2   3  11    7.41    1.56
  -2  -3  11    6.92    1.05
  -2   3  11    7.58    1.23
  -2  -3  11   10.49    1.40
  -2   3  11    7.65    1.61
  -2   3  10  218.67   11.48
  -2  -3  10  254.17   11.20
  -2   3  10  236.43   11.39
  -2  -3  10  251.53   11.54
  -2  -3  10  233.10   11.89
  -2   3  10  244.76   12.72
   2  -3 -10  213.40   13.26
  -2  -3   9   -0.19    0.52
  -2   3   9    1.24    0.66
   2   3  -9   -0.86    1.20
   2   3  -9    0.26    0.62
  -2  -3   9    0.12    0.53
  -2  -3   9    0.89    0.53
   2  -3  -9    0.34    0.87
  -2  -3   9    0.42    0.59
  -2   3   8  159.73    8.15
   2   3  -8  146.84    8.79
  -2  -3   8  191.53    8.15
  -2  -3   8  177.52    7.98
   2   3  -8  159.52   10.37
  -2  -3   8  148.07    8.07
  -2  -3   8  134.24    9.89
   2  -3  -8  155.09    9.50
  -2   3   7  128.39    6.40
   2   3  -7  122.02    8.26
   2   3  -7  117.70    6.93
  -2  -3   7  123.96    6.20
  -2  -3   7  136.50    6.29
  -2  -3   7  118.35    6.40
  -2  -3   7  106.01    8.01
   2  -3  -7  114.12    7.36
  -2  -3   6  236.38   13.54
  -2   3   6  238.32   12.87
   2   3  -6  272.57   13.71
  -2   3   6  259.38   12.98
  -2   3   6  269.56   13.78
  -2  -3   5  175.04   10.08
   2   3  -5  184.32   10.04
  -2   3   5  173.81    9.52
  -2   3   5  192.26    9.96
  -2  -3   5  170.34   10.05
  -2   3   5  188.93   10.07
   2   3  -4  731.31   31.37
  -2  -3   4  745.30   32.90
   2   3  -4  739.44   32.63
  -2   3   4  747.88   32.72
  -2   3   4  681.77   32.19
  -2   3   4  709.49   32.40
  -2  -3   4  655.92   32.56
  -2   3   3   -0.21    0.50
   2  -3  -3    0.13    0.42
  -2  -3   3    1.06    0.72
  -2  -3   3    0.17    0.48
   2   3  -3   -0.18    0.56
  -2   3   3   -0.26    0.46
   2   3  -3   -0.10    0.32
  -2   3   3    0.48    0.48
   2  -3  -2  406.00   18.77
   2   3  -2  418.16   19.58
  -2  -3   2  434.33   19.64
  -2  -3   2  424.12   19.42
   2   3  -2  433.38   19.21
  -2   3   2  455.67   19.86
  -2   3   2  425.31   18.80
   2  -3  -2  430.97   18.83
  -2   3   1 1103.54   49.04
   2   3  -1 1202.69   49.70
  -2  -3   1 1190.23   49.73
   2   3  -1 1146.61   49.07
  -2   3   1 1280.40   49.93
  -2   3   1 1123.32   48.91
   2  -3  -1 1135.57   48.92
   2   3  -1 1173.04   48.41
   2  -3  -1 1186.52   48.85
  -2   3   0   14.61    1.57
   2   3   0   17.35    1.88
  -2  -3   0   13.49    1.62
   2  -3   0   15.02    1.54
  -2  -3   0   18.26    2.02
   2   3   0   17.00    1.58
  -2   3   0   18.47    1.90
  -2   3   0   13.87    1.55
   2  -3   0   16.17    1.51
   2   3   0   14.87    1.35
  -2   3   0   16.14    1.79
  -2   3   0   15.24    1.41
   2  -3   1   19.30    1.82
   2   3   1   19.90    2.01
  -2  -3  -1   19.56    2.26
   2  -3   1   19.61    1.73
  -2   3  -1   18.29    1.93
  -2  -3  -1   22.11    2.07
   2   3   1   18.45    1.62
  -2   3  -1   21.27    1.81
  -2   3  -1   22.41    2.32
   2   3   2  470.44   21.51
  -2  -3  -2  480.20   21.53
   2   3   2  475.42   21.45
  -2  -3  -2  476.53   22.35
   2  -3   2  468.97   21.06
  -2   3  -2  496.04   21.87
   2   3   2  480.92   20.98
   2  -3   2  465.22   21.25
  -2   3  -2  483.96   21.26
  -2   3  -2  556.61   22.80
   2   3   3   15.62    1.88
  -2  -3  -3   12.51    1.68
   2   3   3   15.37    1.75
   2  -3   3   15.02    1.65
   2  -3   3   15.49    1.75
   2   3   3   18.44    1.70
  -2  -3  -3   14.98    1.90
  -2   3  -3   18.41    1.89
  -2   3  -3   17.96    2.47
  -2   3  -4  610.15   26.27
   2   3   4  550.93   26.40
   2   3   4  577.01   25.91
   2  -3   4  573.54   26.02
   2   3   4  598.69   25.69
  -2  -3  -4  570.38   26.51
  -2   3  -5    1.48    0.78
  -2  -3  -5    1.91    0.71
   2   3   5    2.49    0.75
  -2   3  -5    2.84    0.86
  -2   3  -5    3.68    1.07
   2   3   5    2.99    1.01
   2  -3   5    2.76    0.87
   2   3   5    1.88    0.69
   2  -3   5    3.52    0.85
  -2   3  -5    2.53    1.29
  -2   3  -6  433.93   20.64
   2   3   6  422.83   21.06
   2  -3   6  444.24   20.54
  -2  -3  -6  435.36   20.06
   2   3   6  436.82   19.99
  -2  -3  -6  441.26   21.66
  -2   3  -6  473.77   21.01
   2  -3   6  452.80   19.77
  -2   3  -6  406.68   20.03
  -2   3  -6  455.61   22.53
  -2   3  -7    0.81    0.75
   2  -3   7    1.04    0.68
   2   3   7    1.94    0.90
  -2  -3  -7    1.94    0.85
   2  -3   7    2.02    0.89
   2  -3   7    2.03    0.97
  -2   3  -7    2.48    0.89
  -2   3  -7    1.12    0.91
  -2  -3  -7    0.38    0.75
   2   3   7    1.71    0.72
  -2   3  -7   -0.43    0.84
   2   3   8  503.46   26.45
   2  -3   8  569.74   25.26
  -2  -3  -8  561.07   25.59
  -2   3  -8  589.00   26.42
  -2   3  -8  566.33   26.25
   2  -3   8  552.35   24.94
  -2  -3  -9   57.11    4.55
   2   3   9   54.43    3.52
  -2   3  -9   55.83    4.74
   2  -3   9   52.25    3.97
  -2  -3 -10   38.31    3.66
   2   3  10   41.34    2.93
  -2   3 -10   33.80    3.54
   2  -3  10   41.14    3.30
   2  -3  11    9.60    1.47
  -2  -3 -11    9.42    1.75
   2   3  11   11.23    1.40
   2   3  12   21.49    1.97
  -2  -3 -12   20.74    2.32
   2  -3  12   22.36    2.07
  -2  -3 -13   -0.29    0.46
  -2  -4  14    0.74    0.47
  -2  -4  13   12.13    1.53
  -2  -4  12    2.49    0.86
  -2  -4  12    1.67    0.56
  -2  -4  12    1.64    0.60
  -2  -4  11  129.99    7.41
  -2   4  11  124.89    7.23
  -2  -4  11  142.47    6.83
  -2  -4  11  135.33    7.05
  -2  -4  11  134.33    7.56
  -2   4  10   -0.17    0.48
  -2  -4  10    1.19    0.65
  -2  -4  10    0.40    0.63
  -2  -4  10    0.59    0.51
  -2  -4  10    0.30    0.49
   2  -4  -9   14.28    2.49
   2   4  -9   12.84    2.62
  -2   4   9   12.36    1.60
   2   4  -9    9.36    1.75
  -2  -4   9   13.04    1.41
  -2  -4   9   12.03    1.54
  -2  -4   9   11.63    2.41
   2  -4  -8   14.82    2.34
  -2   4   8   12.29    1.53
   2   4  -8   11.36    2.42
   2   4  -8   13.47    1.94
  -2  -4   8   17.60    1.59
  -2  -4   8   13.20    1.57
  -2  -4   8   12.16    2.39
  -2   4   7  108.51    5.96
   2   4  -7  116.19    8.02
   2   4  -7  102.32    6.50
   2  -4  -7  103.87    6.99
  -2  -4   7  115.43    5.76
  -2  -4   7  103.01    5.95
  -2  -4   7   89.64    7.45
  -2  -4   6   85.46    4.99
  -2  -4   6   70.11    5.76
   2   4  -6   87.16    6.24
  -2   4   6   70.88    5.57
  -2  -4   6   81.44    4.29
  -2  -4   6   82.91    4.33
  -2  -4   6   68.50    4.36
  -2   4   6   81.59    4.46
  -2  -4   6   67.86    5.79
  -2  -4   5   48.62    4.30
   2   4  -5   52.40    4.36
  -2   4   5   51.00    4.27
  -2  -4   5   37.60    3.90
   2   4  -4  580.88   24.41
  -2  -4   4  542.57   25.83
   2  -4  -4  527.32   24.75
  -2   4   4  582.58   26.05
   2   4  -4  562.89   25.64
   2   4  -3 2150.53   87.71
   2   4  -3 2125.13   89.08
   2  -4  -3 1950.17   87.92
  -2  -4   3 2184.50   89.30
   2   4  -3 2133.59   88.74
  -2   4   3 2290.40   89.52
   2  -4  -3 2086.46   88.12
  -2   4   2   98.44    5.77
   2   4  -2  109.36    5.39
  -2  -4   2  103.72    6.38
   2   4  -2  100.30    6.25
  -2  -4   2  106.97    6.13
   2   4  -2   95.69    5.85
  -2   4   2   97.17    6.41
   2  -4  -2   91.33    5.47
   2  -4  -2   92.93    5.52
   2   4  -1   18.60    2.16
  -2   4   1   20.90    2.06
  -2  -4   1   19.52    2.20
   2   4  -1   19.44    1.99
  -2   4   1   18.55    2.34
   2  -4  -1   17.72    1.83
   2   4  -1   18.06    1.47
   2  -4  -1   19.30    1.84
  -2   4   0  796.52   33.76
  -2   4   0  810.14   34.28
  -2  -4   0  750.57   34.42
   2   4   0  798.94   34.54
   2  -4   0  766.71   33.99
   2   4   0  764.17   33.99
  -2   4   0  826.12   34.93
   2  -4   0  795.21   33.91
   2   4   0  823.63   33.43
  -2  -4   0  762.35   34.77
   2  -4   1    3.08    0.80
   2   4   1    2.48    0.81
  -2  -4  -1    3.11    1.11
  -2  -4  -1    5.70    1.22
  -2   4  -1    4.78    1.04
  -2   4  -1    3.76    0.87
   2  -4   1    4.30    0.90
   2   4   1    3.40    0.71
  -2   4  -2 1574.08   63.51
   2   4   2 1409.91   63.67
   2   4   2 1461.87   63.49
  -2  -4  -2 1536.01   64.68
   2  -4   2 1503.93   63.30
  -2  -4  -2 1471.89   63.84
   2   4   2 1562.24   62.89
   2  -4   2 1512.79   63.46
  -2   4  -3  122.95    6.80
   2   4   3  119.16    7.10
  -2  -4  -3  132.19    7.21
   2   4   3  106.20    6.50
   2  -4   3  110.52    6.52
   2   4   3  125.20    6.27
   2  -4   3  116.22    6.66
  -2  -4  -4   17.90    2.27
   2   4   4   15.81    1.85
   2  -4   4   17.97    2.03
  -2   4  -4   17.29    2.03
   2  -4   4   17.14    1.99
  -2   4  -4   13.42    1.89
   2   4   4   15.26    1.65
   2   4   4   12.61    1.97
  -2  -4  -4   15.86    1.75
  -2   4  -4   18.37    2.87
   2  -4   5  416.81   18.85
   2   4   5  411.08   20.23
  -2  -4  -5  402.26   19.06
   2   4   5  423.11   19.23
  -2   4  -5  399.64   19.46
   2  -4   5  422.41   19.64
  -2   4  -5  421.47   20.03
   2   4   5  413.30   18.11
   2   4   5  444.24   18.97
  -2   4  -5  429.74   19.90
  -2   4  -5  475.65   22.39
   2  -4   6   41.77    3.20
   2  -4   6   42.73    3.69
   2   4   6   42.58    4.11
  -2  -4  -6   41.80    3.38
   2   4   6   42.63    3.37
  -2   4  -6   34.95    3.35
  -2   4  -6   51.22    4.31
  -2   4  -6   42.26    3.84
   2   4   6   40.99    3.13
  -2   4  -6   39.50    4.74
  -2   4  -7   36.87    3.59
   2   4   7   32.43    3.68
   2  -4   7   29.78    3.19
   2  -4   7   27.77    2.75
  -2  -4  -7   31.58    2.99
   2   4   7   29.41    2.79
  -2   4  -7   28.02    2.92
  -2   4  -7   35.65    3.68
   2  -4   7   30.05    2.75
  -2   4  -7   31.12    4.27
  -2   4  -8  185.71   10.86
  -2  -4  -8  179.20   10.14
   2  -4   8  199.31   10.14
  -2   4  -8  169.79    9.95
   2   4   8  194.29   11.44
  -2   4  -8  214.21   11.44
   2  -4   8  186.22    9.78
   2  -4   9    0.59    0.64
  -2  -4  -9   -0.25    0.82
  -2   4  -9   -0.32    0.89
   2  -4  10    9.34    1.52
  -2  -4 -10    8.11    1.58
  -2   4 -10    8.58    1.77
  -2  -4 -11    3.94    1.19
  -2   4 -11    4.58    1.26
   2  -4  11    3.43    0.94
   2  -4  12    1.15    0.56
   2   4  12    1.26    0.54
  -2  -4 -12    0.70    0.67
  -2  -4 -13   38.51    2.72
  -2  -5  14    3.17    0.63
  -2  -5  13    5.59    0.92
  -2  -5  13    6.87    1.05
  -2  -5  12    0.30    0.47
  -2  -5  12    0.66    0.71
  -2  -5  11    4.52    1.04
  -2  -5  11    3.05    0.93
  -2   5  11    3.02    0.87
  -2  -5  11    2.97    0.70
  -2   5  10   18.94    2.04
  -2  -5  10   15.87    2.01
  -2  -5  10   18.21    1.68
  -2  -5  10   16.22    1.79
  -2  -5  10   16.23    2.05
  -2   5   9   48.49    3.63
  -2  -5   9   48.74    3.85
  -2  -5   9   44.66    3.39
  -2  -5   8  108.33    6.40
   2   5  -8  108.40    8.11
   2   5  -8  103.80    6.71
   2  -5  -8   89.20    6.82
  -2  -5   8  118.91    5.66
  -2  -5   8  104.84    5.89
  -2  -5   8   80.43    7.27
  -2   5   8  106.15    6.02
  -2  -5   7  217.45   10.55
  -2   5   7  216.62   10.07
  -2  -5   7  184.43   11.81
   2   5  -7  224.15   12.53
  -2   5   7  199.23   11.80
   2   5  -7  197.56   10.65
  -2  -5   7  229.56    9.70
  -2  -5   7  186.72    9.83
   2  -5  -7  187.64   11.04
  -2  -5   7  160.52   11.48
  -2  -5   6   -0.18    0.47
  -2   5   6    0.66    0.55
  -2  -5   6    1.78    1.05
   2   5  -6   -0.34    0.89
  -2   5   6    1.02    0.88
   2  -5  -6   -0.25    0.65
   2   5  -6    1.34    0.65
  -2  -5   6    0.27    0.48
  -2  -5   5    7.49    1.25
   2   5  -5    6.46    1.21
   2  -5  -5    6.53    1.34
  -2   5   5    5.29    0.92
  -2  -5   5    9.90    1.96
   2   5  -5    7.59    1.71
  -2   5   5    8.19    1.75
   2   5  -4  180.92    8.75
  -2  -5   4  175.79    8.63
   2   5  -4  167.95    9.90
  -2  -5   4  154.38    9.78
   2   5  -4  180.52    9.87
  -2   5   4  177.80   10.29
  -2   5   4  161.58    8.06
   2  -5  -4  159.35    9.02
   2   5  -3   25.23    2.20
  -2  -5   3   24.32    2.88
   2   5  -3   20.40    2.63
   2   5  -3   25.62    2.77
  -2   5   3   21.20    2.86
   2  -5  -3   24.48    2.40
   2  -5  -3   22.86    2.35
   2   5  -2   13.35    1.48
   2  -5  -2   10.31    1.51
  -2   5   2    9.97    1.58
  -2  -5   2    9.06    1.73
   2   5  -2   11.86    1.85
   2   5  -2    8.59    1.59
  -2   5   2   10.74    2.05
   2  -5  -2   14.77    1.76
   2   5  -1   51.96    3.27
  -2   5   1   41.49    3.54
   2   5  -1   46.29    3.78
   2   5  -1   44.74    3.57
  -2   5   1   43.86    4.09
   2  -5  -1   46.36    3.46
   2  -5  -1   44.23    3.40
  -2   5   0 1087.46   47.05
  -2  -5   0 1106.39   47.97
   2   5   0 1099.46   47.70
   2  -5   0 1095.85   47.35
  -2  -5   0 1092.23   48.14
   2   5   0 1095.37   47.43
   2  -5   0 1123.13   47.28
   2   5   0 1126.19   46.53
  -2   5   0 1150.21   47.89
  -2   5  -1 1608.62   66.18
  -2   5  -1 1631.41   66.80
  -2  -5  -1 1564.02   66.88
   2   5   1 1542.59   66.36
  -2  -5  -1 1561.01   67.33
   2   5   1 1547.30   66.13
   2  -5   1 1533.70   66.12
   2   5   1 1595.54   65.51
   2  -5   1 1552.39   66.26
  -2   5  -2    3.21    0.90
   2  -5   2    2.36    0.88
   2   5   2    4.65    1.07
  -2  -5  -2    2.09    0.98
  -2  -5  -2    3.16    1.05
   2   5   2    2.34    0.90
   2  -5   2    3.23    0.88
   2   5   2    3.65    0.78
   2  -5   3  261.80   12.02
   2   5   3  254.90   13.30
  -2  -5  -3  241.84   12.10
   2   5   3  248.61   12.50
  -2   5  -3  241.60   12.72
  -2  -5  -3  247.69   13.21
   2   5   3  261.10   11.44
   2   5   3  265.84   12.14
  -2   5  -3  271.60   12.98
   2  -5   3  245.56   12.64
  -2   5  -3  275.73   13.06
   2  -5   3  262.61   12.82
   2  -5   4   45.95    3.18
  -2   5  -4   45.21    3.79
   2   5   4   45.46    4.09
  -2  -5  -4   43.48    4.02
   2   5   4   43.62    3.38
   2  -5   4   41.84    3.59
  -2   5  -4   44.49    3.73
  -2  -5  -4   41.98    3.23
  -2   5  -4   28.23    3.24
   2  -5   4   40.43    3.52
   2   5   4   46.64    2.66
   2   5   4   42.26    3.11
   2   5   5    7.86    1.74
   2  -5   5    5.46    1.10
  -2  -5  -5    5.13    1.13
  -2   5  -5    8.04    1.57
  -2  -5  -5    6.27    1.56
  -2   5  -5    3.72    1.35
  -2   5  -5    7.33    1.56
   2   5   5    7.06    0.93
   2  -5   5    6.20    1.35
   2   5   5    9.01    1.32
  -2   5  -5    9.65    2.46
   2  -5   5    6.48    1.45
  -2   5  -6    8.05    1.69
   2   5   6    6.55    1.80
   2  -5   6    5.98    1.18
  -2  -5  -6    4.69    1.08
  -2   5  -6    7.09    1.53
  -2   5  -6    4.50    1.39
   2  -5   6    5.97    1.37
   2   5   6    4.50    0.79
   2   5   6    5.35    1.11
   2  -5   6    4.15    1.26
  -2   5  -6    4.80    1.90
   2  -5   7    0.94    0.77
   2   5   7    0.37    0.73
  -2  -5  -7    1.12    0.76
   2  -5   7    0.99    0.70
  -2   5  -7    1.28    0.83
   2  -5   7    1.95    0.99
  -2   5  -7    0.69    0.96
  -2   5  -7    1.86    0.91
  -2   5  -7    0.54    0.76
   2  -5   8    7.44    1.40
  -2  -5  -8    6.40    1.41
  -2   5  -8    6.18    1.44
  -2   5  -8    9.75    2.13
  -2  -5  -9  128.60    7.91
  -2   5  -9  146.82    9.00
   2  -5   9  138.32    7.64
  -2  -5 -10   24.60    2.65
  -2   5 -10   23.89    2.92
   2  -5  10   23.84    2.37
   2  -5  11    2.96    0.80
  -2   5 -11    3.04    1.01
  -2  -5 -11    4.59    1.14
   2   5  12   17.87    1.66
  -2  -5 -12   19.95    1.92
   2  -5  12   17.12    1.62
  -2  -6  13   -0.10    0.29
  -2  -6  13    0.11    0.38
  -2  -6  12   26.56    2.29
  -2  -6  12   30.95    2.49
  -2  -6  11    2.52    0.78
  -2   6  11    3.17    0.87
  -2  -6  11    2.48    0.80
  -2  -6  10   22.19    2.38
  -2   6  10   25.28    2.39
  -2  -6  10   24.46    2.51
  -2  -6   9   14.66    1.94
  -2   6   9   17.28    1.97
  -2  -6   8   40.23    3.47
  -2   6   8   48.04    3.47
  -2  -6   7   20.56    2.27
   2  -6  -7   17.33    2.59
  -2   6   7   23.79    2.16
  -2  -6   7   20.22    3.09
   2   6  -7   14.77    2.77
  -2   6   7   14.23    2.66
   2   6  -7   17.72    2.25
  -2  -6   6  183.97    9.25
  -2  -6   6  169.39   10.80
   2   6  -6  171.48   10.69
  -2   6   6  172.61   10.98
  -2   6   6  188.58    8.84
   2   6  -6  173.78    9.31
   2   6  -6  172.78    9.65
  -2  -6   6  158.45    8.54
   2  -6  -6  163.18    9.89
   2   6  -5   15.75    2.03
   2  -6  -5   12.19    1.97
  -2   6   5   14.38    1.59
  -2  -6   5   13.94    2.45
   2   6  -5   11.39    2.18
  -2   6   5   16.82    2.77
  -2  -6   5   15.83    1.88
   2  -6  -5   10.87    1.85
   2   6  -4  216.46   11.00
  -2  -6   4  221.46   10.80
   2  -6  -4  204.79   11.24
  -2  -6   4  198.70   12.22
   2   6  -4  240.70   12.41
  -2   6   4  202.72   12.65
  -2   6   4  228.23   10.37
   2  -6  -4  214.26   11.44
   2   6  -3   27.37    2.51
  -2  -6   3   31.96    2.53
  -2   6   3   21.78    2.68
  -2  -6   3   29.90    2.49
  -2   6   3   24.70    2.07
  -2  -6   3   31.58    3.44
   2   6  -3   30.38    3.24
  -2   6   3   18.44    2.95
   2  -6  -3   27.22    2.79
   2  -6  -3   28.14    2.81
   2   6  -2  357.41   15.47
  -2   6   2  363.16   16.52
  -2  -6   2  358.39   15.27
  -2   6   2  318.98   14.67
   2   6  -2  324.18   16.19
   2  -6  -2  350.07   15.94
   2  -6  -2  344.07   15.93
   2   6  -1  164.29    8.33
  -2   6   1  177.45    9.45
  -2  -6   1  170.43    8.26
   2   6  -1  153.44    8.95
  -2   6   1  134.09    9.59
   2  -6  -1  153.82    8.71
   2  -6  -1  166.84    8.81
  -2   6   1  157.50    8.63
  -2   6   0  110.55    7.05
   2  -6   0  114.39    6.69
   2   6   0  118.56    6.22
   2   6   0  114.38    6.75
   2  -6   0  110.01    6.53
  -2  -6   0  111.46    6.03
   2   6   0  112.80    5.87
  -2   6  -1    7.70    1.37
   2  -6   1    9.68    1.57
  -2  -6  -1    8.96    1.32
  -2  -6  -1   10.49    1.90
   2   6   1   10.60    1.67
  -2  -6  -1    9.48    1.84
   2   6   1   10.55    1.07
   2   6   1   10.04    1.32
   2  -6   1   10.18    1.59
  -2   6  -1    9.67    1.76
  -2   6  -1    6.11    1.34
   2  -6   2   12.95    1.49
  -2   6  -2    9.60    1.66
   2  -6   2    9.06    1.60
  -2  -6  -2   12.06    1.52
   2  -6   2   10.09    1.65
  -2  -6  -2    8.96    1.92
  -2   6  -2    6.99    1.54
   2   6   2    8.99    1.56
  -2  -6  -2    9.54    1.80
   2   6   2   11.45    1.13
   2   6   2   13.37    1.54
  -2   6  -2    6.59    1.55
   2  -6   3   16.76    1.82
  -2   6  -3   17.39    2.29
   2   6   3   14.58    2.35
  -2  -6  -3   15.40    1.83
   2  -6   3   16.89    2.23
  -2   6  -3   16.93    2.31
  -2  -6  -3   13.05    2.41
  -2  -6  -3   16.29    2.47
   2   6   3   16.59    1.48
   2   6   3   18.25    1.91
   2  -6   3   19.33    2.33
  -2   6  -3   18.20    2.43
   2  -6   4  365.10   17.01
  -2   6  -4  391.30   18.35
   2   6   4  348.17   18.58
  -2  -6  -4  353.75   17.13
  -2  -6  -4  364.50   18.76
   2  -6   4  368.61   18.04
  -2   6  -4  374.71   18.21
   2  -6   4  357.26   17.84
   2   6   4  386.31   16.35
   2   6   4  380.08   17.15
   2   6   5   10.90    2.18
   2  -6   5   10.16    1.58
  -2  -6  -5    9.63    1.56
  -2   6  -5    9.44    1.85
  -2  -6  -5   16.38    2.61
  -2   6  -5    9.42    1.98
  -2   6  -5   13.73    2.22
   2   6   5   11.73    1.27
   2  -6   5   14.82    2.14
   2   6   5   11.53    1.59
  -2   6  -5   13.96    3.16
   2  -6   5   10.34    1.90
   2  -6   6  310.27   14.50
  -2   6  -6  316.66   15.88
   2  -6   6  289.72   15.25
   2   6   6  273.39   15.95
  -2  -6  -6  291.06   14.60
   2  -6   6  283.89   15.45
  -2  -6  -6  278.25   16.14
  -2   6  -6  298.76   15.36
  -2   6  -6  289.21   15.89
   2   6   6  325.42   13.66
  -2   6  -6  318.69   18.54
   2  -6   7    3.70    1.11
  -2  -6  -7    3.13    1.13
  -2   6  -7    3.00    1.11
  -2   6  -7    3.93    1.41
   2  -6   8    7.15    1.36
  -2  -6  -8    4.10    1.14
  -2   6  -8    4.56    1.26
  -2   6  -8    7.31    1.79
  -2  -6  -9   20.82    2.38
  -2   6  -9   19.20    2.33
  -2   6  -9   19.45    2.83
   2  -6   9   21.86    2.29
   2  -6  10    3.83    0.97
  -2  -6 -10    4.69    1.14
   2  -6  11   -0.13    0.49
  -2   6 -11    0.57    0.65
  -2  -6 -11    0.16    0.51
   2   6  12   25.75    1.94
   2  -6  12   27.16    1.94
  -2  -7  13   11.21    1.12
  -2  -7  12    0.80    0.45
  -2  -7  12    0.85    0.51
  -2  -7  11   -0.15    0.56
  -2   7  11   -0.14    0.46
  -2  -7  11   -0.31    0.57
  -2   7  10   -0.16    0.53
  -2  -7  10    0.70    0.62
   2   7 -10   -0.37    0.48
  -2  -7  10    0.91    0.72
  -2   7   9    1.37    0.64
  -2  -7   9    1.94    0.79
  -2   7   9    1.57    0.71
  -2   7   8  114.60    6.75
  -2  -7   8  112.26    6.70
  -2  -7   8  116.99    6.84
  -2   7   8  115.40    6.54
  -2   7   7  249.26   12.59
  -2  -7   7  241.89   12.57
  -2  -7   7  266.59   12.83
  -2   7   7  266.87   12.48
  -2  -7   6   15.92    2.00
  -2  -7   6   12.93    1.85
   2  -7  -6   19.27    2.65
  -2  -7   6   22.39    3.23
   2   7  -6   19.95    3.01
  -2   7   6   16.84    2.98
  -2   7   6   19.63    2.02
   2  -7  -6   15.83    2.37
   2   7  -6   18.76    2.55
   2   7  -5  149.60    9.08
   2  -7  -5  147.91    9.29
  -2  -7   5  161.50    8.62
  -2   7   5  168.61    8.35
  -2  -7   5  169.98   10.59
   2   7  -5  157.27   10.15
  -2   7   5  176.84   11.22
   2  -7  -5  161.58    9.56
  -2  -7   5  169.62    8.75
   2   7  -4   33.77    3.12
  -2  -7   4   32.83    2.76
  -2  -7   4   29.37    2.66
  -2  -7   4   34.46    3.98
   2   7  -4   30.33    3.60
  -2   7   4   27.43    3.93
   2  -7  -4   33.40    3.33
   2   7  -4   27.93    2.20
   2  -7  -4   28.09    3.10
  -2   7   4   31.35    2.51
   2   7  -3   57.34    4.33
  -2  -7   3   57.60    4.01
  -2   7   3   61.00    3.80
  -2  -7   3   59.23    5.35
   2   7  -3   68.41    3.95
   2   7  -3   57.44    4.99
   2  -7  -3   63.78    4.77
   2  -7  -3   63.56    4.77
   2   7  -3   64.27    3.60
  -2   7   3   55.53    4.81
   2  -7  -2    8.26    1.65
   2   7  -2   12.07    1.68
  -2  -7   2   14.00    1.70
  -2   7   2   12.54    2.16
   2  -7  -2   11.46    1.84
   2   7  -2    9.90    1.88
  -2   7   2    8.89    2.14
   2   7  -2    9.18    1.16
  -2   7   2    8.79    1.21
   2   7  -1   29.60    2.71
  -2   7   1   27.31    3.28
  -2  -7   1   28.74    2.56
  -2   7   1   29.51    2.32
   2  -7  -1   27.63    2.96
   2   7  -1   30.25    3.21
   2  -7  -1   28.28    2.94
  -2   7   1   26.95    2.86
   2   7   0  102.02    5.63
  -2   7   0   95.54    6.68
   2  -7   0   94.08    6.01
  -2  -7   0   91.51    5.34
   2   7   0   88.23    6.07
   2  -7   0   86.68    5.86
   2   7   0   88.69    4.63
   2  -7   1  192.75   10.50
   2   7   1  208.73   10.01
  -2  -7  -1  204.57    9.75
  -2  -7  -1  205.65   11.41
  -2  -7  -1  198.23    9.81
   2   7   1  201.50   10.68
   2  -7   1  212.79   10.74
   2   7   1  208.81    9.12
  -2   7  -1  201.88   11.49
   2  -7   2   52.71    3.63
  -2  -7  -2   54.11    3.70
  -2  -7  -2   50.93    4.75
  -2   7  -2   52.60    4.40
   2  -7   2   44.77    4.06
   2   7   2   54.90    4.36
  -2  -7  -2   52.61    3.76
   2   7   2   54.91    3.21
  -2   7  -2   38.04    4.07
   2  -7   2   57.76    4.42
   2  -7   3   44.28    3.35
  -2   7  -3   43.04    4.03
  -2  -7  -3   46.73    3.45
  -2  -7  -3   44.74    3.49
  -2   7  -3   44.20    4.11
   2  -7   3   40.53    3.89
  -2  -7  -3   43.25    4.76
  -2  -7  -3   42.77    4.39
   2   7   3   50.27    3.04
   2  -7   3   47.21    4.04
  -2   7  -3   46.38    4.33
   2   7   3   47.29    4.58
   2  -7   4   52.17    3.69
  -2   7  -4   49.70    4.43
   2   7   4   39.39    4.42
  -2  -7  -4   53.55    3.73
  -2  -7  -4   54.18    5.08
  -2  -7  -4   41.69    3.54
  -2   7  -4   50.94    4.46
   2  -7   4   51.61    4.45
  -2  -7  -4   42.33    4.90
   2  -7   4   52.40    4.34
   2   7   4   44.63    3.03
  -2   7  -4   51.63    4.53
   2  -7   5   19.84    2.18
  -2   7  -5   24.65    3.07
   2   7   5   13.91    2.61
  -2   7  -5   27.20    3.10
  -2  -7  -5   15.46    3.00
  -2  -7  -5   22.26    3.27
  -2  -7  -5   20.97    2.29
   2   7   5   20.30    1.79
   2  -7   5   16.02    2.37
   2  -7   5   14.06    2.36
  -2   7  -5   19.02    3.76
   2  -7   6  144.16    7.98
  -2  -7  -6  138.32    8.07
  -2   7  -6  147.24    8.90
  -2   7  -6  144.06    9.32
   2   7   6  148.29    7.28
   2  -7   7   84.54    5.31
  -2   7  -7   77.07    5.81
  -2  -7  -7   74.77    5.30
  -2  -7  -8   32.54    3.08
  -2   7  -8   37.03    3.44
  -2   7  -8   34.50    3.78
   2  -7   8   40.62    3.20
  -2   7  -9   52.73    4.02
  -2   7  -9   53.54    4.51
   2  -7   9   53.30    3.74
   2  -7  10    3.28    0.83
  -2   7 -10    3.05    1.01
   2  -7  11    1.64    0.58
  -2  -7 -11    0.84    0.49
  -2   7 -11    1.36    0.65
  -2  -8  12   10.56    1.14
  -2  -8  11   30.45    2.40
  -2   8  11   30.60    2.38
   2   8 -11   38.97    2.80
  -2  -8  11   36.00    2.60
  -2  -8  10   23.32    2.23
  -2   8  10   29.80    2.37
   2   8 -10   26.21    2.48
  -2  -8  10   25.73    2.37
  -2   8   9   18.90    2.13
  -2  -8   9   21.45    2.15
   2   8  -9   18.35    2.06
  -2   8   9   18.85    1.99
  -2   8   8   11.83    1.70
  -2  -8   8   10.41    1.63
  -2   8   8   10.25    1.50
  -2  -8   8   11.70    1.65
  -2   8   7    2.64    0.92
  -2  -8   7    2.61    0.95
  -2   8   7    3.45    0.91
  -2  -8   7    2.95    0.91
  -2   8   6    1.42    0.73
  -2  -8   6    3.16    0.93
  -2   8   6    2.70    0.87
  -2  -8   6    2.42    0.93
  -2  -8   5   17.62    2.15
  -2  -8   5   21.24    2.25
  -2   8   5   19.16    1.99
  -2   8   5   21.02    3.54
   2   8  -5   20.49    2.67
   2  -8  -5   20.58    2.78
   2   8  -5   19.99    1.84
   2  -8  -5   14.78    2.36
   2   8  -4   76.94    5.60
  -2  -8   4   74.55    5.02
  -2   8   4   81.39    4.81
  -2  -8   4   75.80    6.57
   2   8  -4   82.38    4.90
   2   8  -4   76.51    6.27
  -2   8   4   76.57    7.13
   2  -8  -4   78.75    5.89
   2  -8  -4   76.65    5.84
   2   8  -4   76.21    4.48
   2   8  -3   40.35    3.66
  -2  -8   3   36.78    3.20
  -2   8   3   42.45    3.07
   2   8  -3   44.74    3.19
   2   8  -3   42.58    4.31
  -2   8   3   39.30    4.92
   2  -8  -3   35.67    3.71
   2  -8  -3   43.36    4.03
   2   8  -3   43.29    2.89
   2  -8  -2    3.39    1.13
   2  -8  -2    3.61    1.14
   2   8  -2    4.58    1.16
  -2  -8   2    5.27    1.16
  -2   8   2    4.61    1.45
  -2   8   2    5.02    0.99
   2   8  -2    5.39    0.98
   2   8  -2    5.48    1.46
   2   8  -2    4.84    1.03
   2   8  -1  151.43    8.51
  -2  -8   1  154.63    8.18
  -2   8   1  146.79    9.67
  -2  -8   1  156.30    8.24
  -2   8   1  142.20    7.69
   2  -8  -1  152.60    9.03
   2   8  -1  148.93    9.24
   2  -8  -1  154.74    9.02
  -2   8   1  139.10    8.78
   2   8  -1  162.63    7.60
   2  -8   0   15.86    2.32
   2  -8   0   18.51    2.49
  -2  -8   0   17.07    2.01
  -2  -8   0   17.86    2.07
   2   8   0   14.39    2.29
   2   8   0   16.12    1.61
  -2   8   0   16.37    2.76
   2   8   0   19.75    1.72
  -2   8   0   15.50    2.35
   2   8   0   17.19    2.16
   2  -8   1    1.95    0.86
   2   8   1   -0.11    0.41
  -2  -8  -1    0.54    0.59
   2   8   1    0.29    0.77
   2  -8   1   -0.27    0.60
   2   8   1   -0.12    0.41
  -2   8  -1   -0.40    0.87
  -2   8  -1    1.28    0.99
   2  -8   2    6.90    1.62
   2   8   2    7.70    1.87
   2  -8   2    6.94    1.26
  -2   8  -2    6.83    1.64
   2   8   2    6.52    1.56
  -2  -8  -2    8.01    1.93
  -2  -8  -2    7.17    1.32
   2   8   2    5.53    0.96
   2  -8   2    6.02    1.42
  -2   8  -2    4.67    1.49
   2  -8   3  139.55    7.71
   2   8   3  117.77    9.03
  -2  -8  -3  148.60    7.91
  -2  -8  -3  135.27    9.45
  -2   8  -3  149.82    9.01
   2  -8   3  137.68    8.76
   2   8   3  147.77    7.27
   2  -8   3  142.29    8.62
  -2   8  -3  150.44    9.23
   2  -8   4   41.55    3.33
  -2  -8  -4   39.34    3.35
  -2   8  -4   40.52    4.07
   2   8   4   36.40    2.78
  -2   8  -4   44.25    4.21
   2  -8   5   42.41    3.43
  -2  -8  -5   44.11    3.53
  -2   8  -5   45.50    4.25
   2   8   5   39.79    2.92
   2  -8   6   18.69    2.15
  -2  -8  -6   24.03    2.46
  -2   8  -6   13.60    2.30
  -2   8  -6   21.29    2.91
   2   8   6   18.46    1.80
  -2  -8  -7   32.67    2.94
  -2   8  -7   32.43    3.29
  -2   8  -7   33.25    3.60
   2   8   7   30.85    2.42
   2  -8   7   35.20    2.93
  -2  -8  -8   10.06    1.60
  -2   8  -8   10.09    1.71
  -2   8  -8   12.77    2.10
   2  -8   8   14.81    1.75
   2  -8   9    0.28    0.52
  -2  -8  -9    0.32    0.54
  -2   8  -9    0.22    0.69
  -2  -8 -10   15.07    1.59
  -2   8 -10   14.94    1.79
   2  -8  10   13.81    1.44
  -2  -9  11    0.93    0.43
   2   9 -11    0.91    0.49
  -2  -9  11    1.52    0.51
  -2   9  10   11.94    1.30
  -2  -9  10    9.70    1.27
   2   9 -10    8.70    1.32
  -2  -9  10   10.48    1.31
  -2   9   9    0.32    0.54
  -2  -9   9    0.56    0.52
  -2   9   9    0.94    0.55
   2   9  -9    0.32    0.55
  -2  -9   8   25.87    2.45
  -2   9   8   25.54    2.29
  -2   9   8   23.99    2.40
  -2  -9   8   24.83    2.34
  -2   9   7    2.73    0.87
  -2  -9   7    1.57    0.76
  -2  -9   7    4.16    1.09
  -2   9   7    5.01    1.02
  -2   9   6   25.88    2.61
  -2  -9   6   26.79    2.67
  -2   9   6   27.06    2.46
  -2  -9   5   13.15    1.83
  -2   9   5   13.95    1.70
   2   9  -5   12.54    1.71
   2   9  -5   15.12    1.66
  -2  -9   4   93.58    5.72
  -2  -9   4   89.66    5.78
   2   9  -4   86.66    5.42
   2   9  -4   88.86    5.10
  -2  -9   3   38.95    3.28
   2   9  -3   39.28    3.13
   2   9  -3   36.57    2.78
   2   9  -2   26.01    2.44
   2   9  -2   26.05    2.22
  -2  -9   2   27.35    2.69
  -2  -9   1   67.70    4.69
   2   9  -1   69.44    4.45
  -2   9   1   66.49    5.32
   2   9  -1   69.21    4.18
  -2  -9   0  199.98   10.15
   2   9   0  197.47    9.77
   2   9   0  176.89    9.40
  -2   9   0  203.62   11.36
   2   9   0  202.33    9.48
  -2  -9  -1   -0.59    0.82
   2   9   1   -0.14    0.52
   2   9   1    0.13    0.46
  -2   9  -1   -0.34    0.87
   2  -9   2  132.78    7.31
  -2  -9  -2  132.25    7.45
   2   9   2  122.90    6.80
  -2   9  -2  140.84    8.78
   2  -9   3    0.19    0.61
  -2  -9  -3   -0.20    0.62
  -2   9  -3    0.61    0.85
   2   9   3    1.15    0.58
  -2   9  -3    0.68    0.88
   2  -9   4    0.75    0.55
  -2  -9  -4   -0.20    0.71
  -2   9  -4    0.91    0.84
   2   9   4    0.57    0.51
  -2   9  -4   -0.32    0.88
   2  -9   5   -0.18    0.57
  -2  -9  -5   -0.59    0.67
  -2   9  -5    1.14    0.89
   2   9   5   -0.28    0.47
   2  -9   6    2.28    0.85
  -2  -9  -6    3.04    0.97
  -2   9  -6    1.29    0.85
   2   9   6    1.06    0.63
   2  -9   7    0.16    0.52
  -2  -9  -7   -0.53    0.69
   2   9   7    0.24    0.42
  -2   9  -7   -0.22    0.58
  -2  -9  -8   12.64    1.57
  -2   9  -8    9.07    1.48
  -2   9  -8   10.50    1.69
   2  -9   8   12.57    1.48
  -2  -9  -9   13.74    1.50
  -2   9  -9   10.86    1.51
   2  -9   9   12.11    1.33
   2  10 -10    1.61    0.57
  -2 -10  10    1.66    0.50
  -2 -10  10    2.79    0.58
  -2 -10   9    0.59    0.46
   2  10  -9    0.26    0.43
  -2  10   8    1.79    0.64
  -2 -10   8    1.45    0.61
   2  10  -8    1.02    0.63
  -2  10   7    0.34    0.47
  -2 -10   7    0.16    0.50
  -2 -10   7    1.00    0.57
  -2  10   6    3.91    1.01
  -2 -10   6    3.56    0.99
  -2 -10   6    3.81    0.99
  -2 -10   5    0.57    0.62
  -2 -10   5    1.14    0.67
   2  10  -5    0.91    0.71
   2  10  -5    1.72    0.65
  -2 -10   4   99.01    5.92
   2  10  -4   97.31    5.79
   2  10  -4   92.01    5.38
   2  10  -3  256.39   12.24
  -2 -10   3  249.04   12.39
   2  10  -3  241.70   11.78
   2  10  -2   -0.15    0.55
  -2 -10   2   -0.20    0.74
   2  10  -2    0.18    0.58
  -2 -10   1   24.20    2.54
   2  10  -1   29.20    2.53
  -2  10   1   25.02    3.00
   2  10  -1   22.87    2.15
  -2 -10   0    1.20    0.83
   2  10   0    1.68    0.66
   2  10   0    0.28    0.54
   2  10   0    0.76    0.54
  -2  10   0    1.85    1.00
   2 -10   1   12.23    1.69
  -2 -10  -1   15.75    2.00
   2  10   1   14.70    1.74
   2  10   1   12.71    1.57
  -2  10  -1   14.42    2.40
   2 -10   2    0.36    0.50
   2  10   2    2.18    0.74
   2  10   2    1.36    0.67
  -2  10  -2    0.96    0.99
  -2 -10  -2    2.16    0.91
   2 -10   3    0.18    0.56
  -2  10  -3    0.27    0.66
  -2 -10  -3    0.19    0.57
   2  10   3    0.60    0.59
  -2  10  -3    0.92    0.85
   2 -10   4   41.16    3.26
  -2  10  -4   41.06    3.83
   2  10   4   41.45    3.07
  -2 -10  -4   42.42    3.40
   2 -10   5   73.97    4.57
  -2  10  -5   66.22    5.00
   2  10   5   66.65    4.21
  -2 -10  -5   75.05    4.71
   2 -10   6   10.33    1.40
  -2  10  -6    9.12    1.57
   2  10   6    8.48    1.19
  -2 -10  -6    9.61    1.43
   2 -10   7    0.76    0.53
  -2 -10  -7    0.28    0.51
  -2  10  -7    0.68    0.58
   2  10   7    0.62    0.44
   2 -10   8    0.10    0.37
  -2 -10  -8    0.12    0.38
  -2  10  -8    0.25    0.39
  -2  11   8    0.53    0.43
  -2 -11   8   -0.10    0.29
   2  11  -8    0.11    0.37
  -2  11   7   48.79    3.16
  -2 -11   7   41.65    2.97
   2  11  -7   46.89    3.08
  -2 -11   7   43.06    2.95
  -2  11   6    3.78    0.94
  -2 -11   6    3.96    0.91
   2  11  -6    3.61    0.83
  -2  11   5    0.17    0.47
  -2 -11   5    0.78    0.56
   2  11  -5    1.12    0.65
   2  11  -5    0.27    0.44
  -2 -11   4    1.51    0.68
   2  11  -4    1.00    0.68
   2  11  -4    2.39    0.69
   2  11  -3    5.16    0.98
  -2 -11   3    4.41    1.07
   2  11  -3    3.71    0.94
  -2 -11   2    6.14    1.30
   2  11  -2    5.20    1.15
   2  11  -2    7.23    1.16
  -2 -11   1   -0.18    0.70
   2  11  -1   -0.16    0.54
  -2  11   1    0.25    0.72
   2  11  -1    0.43    0.54
   2 -11   0    6.82    1.22
  -2 -11   0    7.81    1.37
   2  11   0    7.30    1.24
  -2  11   0    8.91    1.72
   2  11   0    7.36    1.12
  -2 -11  -1   68.58    4.42
   2  11   1   61.90    4.08
   2  11   1   62.62    4.03
   2 -11   1   60.69    4.13
  -2  11  -1   66.62    5.04
   2 -11   2   17.20    1.93
  -2 -11  -2   18.02    2.05
   2  11   2   17.29    1.80
   2  11   2   15.37    1.76
  -2  11  -2   21.36    2.54
   2 -11   3   25.28    2.30
  -2 -11  -3   25.27    2.42
  -2  11  -3   28.98    2.78
   2  11   3   21.65    2.09
   2 -11   4   45.07    3.10
  -2 -11  -4   40.26    3.11
  -2  11  -4   38.46    3.30
   2  11   4   35.97    2.80
  -2  11  -4   48.54    3.67
   2 -11   5    0.38    0.50
  -2 -11  -5   -0.43    0.58
  -2  11  -5    0.17    0.51
   2  11   5    0.36    0.42
  -2  11  -5   -0.17    0.52
   2 -11   6    0.44    0.39
  -2  11  -6    0.14    0.47
   2  11   6    0.40    0.37
  -2 -11  -6    0.25    0.49
  -2 -11  -7   11.64    1.23
   2 -11   7   12.57    1.18
  -2  12   6   14.33    1.43
  -2 -12   6   14.32    1.37
  -2  12   5    0.36    0.45
  -2 -12   5    0.45    0.49
   2  12  -5    0.37    0.40
   2  12  -5   -0.22    0.39
  -2  12   4    6.65    1.09
  -2 -12   4    7.66    1.12
   2  12  -4    8.15    1.18
   2  12  -4    7.55    1.10
  -2 -12   3    1.89    0.72
   2  12  -3    3.54    0.77
   2  12  -3    1.81    0.65
   2 -12  -2   12.49    1.41
  -2 -12   2   10.08    1.42
   2  12  -2   12.08    1.49
   2  12  -2   12.13    1.40
   2 -12  -1    0.52    0.49
  -2 -12   1    0.15    0.52
   2  12  -1    0.28    0.41
   2  12  -1    0.51    0.54
   2 -12   0   11.20    1.39
  -2 -12   0   10.28    1.43
   2  12   0   12.77    1.47
   2  12   0   11.01    1.33
  -2  12   0   12.22    1.71
   2 -12   1   13.34    1.49
  -2 -12  -1   11.90    1.51
   2  12   1   12.67    1.46
   2  12   1   14.70    1.53
  -2  12  -1   11.44    1.70
  -2 -12  -2   11.45    1.41
   2  12   2   10.02    1.28
   2 -12   2   13.32    1.45
  -2  12  -2   12.57    1.66
   2 -12   3    2.74    0.68
  -2 -12  -3    2.15    0.73
   2  12   3    1.25    0.55
  -2  12  -3    2.64    0.78
   2 -12   4   13.65    1.37
  -2 -12  -4   16.59    1.58
  -2  12  -4   12.99    1.43
   2  12   4   10.92    1.26
  -2  12  -4   15.17    1.63
   2 -12   5    2.74    0.59
  -2 -12  -5    2.87    0.62
  -2  12  -5    1.95    0.56
   2  12   5    2.15    0.55
   2  13  -3    0.09    0.35
   2 -13  -2    3.04    0.61
  -2 -13   2    4.27    0.73
   2  13  -2    4.04    0.73
   2  13  -2    3.51    0.68
   2 -13  -1    1.03    0.46
  -2 -13   1    1.04    0.47
   2  13  -1    1.16    0.42
   2  13  -1    1.02    0.43
   2 -13   0    7.71    0.97
  -2 -13   0    8.92    1.06
   2  13   0    9.14    1.05
   2 -13   1   10.67    1.11
  -2 -13  -1   10.43    1.14
  -2  13  -1   12.40    1.31
  -3   0  14    2.61    0.75
  -3   0  13   -0.12    0.39
  -3   0  13    0.21    0.51
  -3   0  12   18.89    1.69
  -3   0  12   21.04    2.55
  -3   0  12   21.15    1.97
  -3   0  12   20.47    2.60
  -3   0  11   -0.59    1.00
  -3   0  11    0.11    0.46
  -3   0  11    0.15    0.55
  -3   0  11   -0.30    0.73
  -3   0  10  278.91   17.32
  -3   0  10  361.81   15.98
  -3   0  10  361.64   16.36
  -3   0  10  269.18   17.32
  -3   0   9    0.97    0.95
  -3   0   9    0.45    0.88
  -3   0   9   -0.62    1.02
  -3   0   9    0.54    0.75
  -3   0   9    0.15    0.54
  -3   0   9   -0.13    0.55
  -3   0   9   -0.15    0.48
  -3   0   8  851.88   28.70
  -3   0   8  822.05   28.41
  -3   0   8  747.25   28.29
  -3   0   8  711.30   31.56
  -3   0   7    0.28    0.68
  -3   0   7    0.47    0.93
  -3   0   7    0.27    0.60
  -3   0   7   -0.14    0.62
  -3   0   7   -0.12    0.59
  -3   0   7    0.38    0.92
  -3   0   6   40.77    4.19
  -3   0   6   39.55    3.63
  -3   0   6   47.69    3.95
  -3   0   6   48.13    3.15
  -3   0   6   49.88    3.05
  -3   0   6   34.99    4.36
  -3   0   6   38.30    3.66
  -3   0   5   -0.36    0.86
  -3   0   5    0.29    0.64
  -3   0   5   -0.22    0.53
  -3   0   4   26.71    3.12
   3   0  -4   17.60    2.15
  -3   0   4   22.39    2.37
  -3   0   4   22.89    2.62
   3   0  -3   -0.40    0.48
  -3   0   3   -0.20    0.55
  -3   0   3   -0.21    0.51
  -3   0   2   42.99    3.42
   3   0  -2   47.19    3.52
  -3   0   2   45.74    3.54
   3   0  -1   -0.18    0.55
  -3   0   1   -0.20    0.60
   3   0  -1    0.16    0.38
   3   0   0  647.38   28.30
  -3   0   0  643.04   29.07
  -3   0   0  646.16   28.86
   3   0   0  695.00   28.45
  -3   0   0  595.97   28.32
   3   0   1   -0.16    0.53
  -3   0  -1   -0.24    0.58
  -3   0  -1    0.49    0.64
   3   0   1    0.19    0.48
  -3   0  -1    0.42    0.54
  -3   0  -2    7.86    1.67
   3   0   2    8.69    1.31
   3   0   2    9.40    1.54
  -3   0  -2   10.04    1.67
   3   0   3    0.16    0.39
  -3   0  -3    0.99    0.91
  -3   0  -3   -0.27    0.65
   3   0   3    0.21    0.55
  -3   0  -4   53.70    4.00
  -3   0  -4   53.52    4.68
   3   0   4   50.02    3.61
   3   0   4   52.01    4.06
  -3   0  -5   -0.25    0.55
   3   0   5   -0.17    0.41
   3   0   5   -0.23    0.55
  -3   0  -5   -0.34    0.76
  -3   0  -6  285.12   14.93
  -3   0  -6  239.11   14.86
   3   0   6  318.16   14.33
  -3   0  -6  368.67   18.21
  -3   0  -6  302.01   16.23
   3   0   6  310.45   14.78
  -3   0  -7    0.28    0.68
  -3   0  -7   -0.35    0.90
   3   0   7   -0.22    0.48
  -3   0  -7   -0.57    1.11
  -3   0  -8  378.42   24.61
   3   0   8  597.34   23.05
   3   0   9   -0.18    0.60
  -3   0  -9   -0.38    1.06
   3   0   9    0.38    0.53
  -3   0 -10    1.37    1.01
   3   0  10    2.25    0.71
  -3   0 -11    0.54    0.92
   3   0  11   -0.46    0.54
  -3   0 -12    0.36    0.59
   3   0  12    0.28    0.34
  -3  -1  14    8.24    1.22
  -3  -1  14    7.72    0.96
  -3   1  14    8.07    1.25
  -3   1  13   10.47    1.73
  -3   1  13   12.38    1.37
  -3  -1  13   13.15    1.42
  -3  -1  13   12.74    1.77
  -3   1  12    5.36    1.35
  -3  -1  12    2.78    1.01
  -3  -1  12    3.83    0.78
  -3   1  12    5.32    0.98
  -3  -1  12    3.61    0.91
  -3   1  11  171.41   10.34
  -3   1  11  157.41   10.07
  -3  -1  11  165.73   10.08
  -3  -1  11  184.41    8.67
  -3   1  11  183.45    8.96
  -3  -1  11  190.26    9.10
  -3  -1  11  175.32   10.23
  -3   1  10   29.88    3.73
  -3  -1  10   46.46    4.30
  -3   1  10   63.37    3.69
  -3  -1  10   63.97    3.65
  -3  -1  10   47.07    3.15
  -3   1  10   47.16    3.34
  -3  -1  10   49.86    3.47
  -3   1  10   33.05    3.91
  -3  -1  10   45.04    4.32
  -3   1   9    7.74    2.19
  -3  -1   9    5.23    1.87
  -3   1   9    1.89    1.22
  -3  -1   9    4.19    1.31
   3   1  -9    6.10    1.73
  -3   1   9    7.23    1.22
  -3  -1   9    8.21    1.27
  -3  -1   9    6.58    1.17
  -3  -1   9    6.19    0.98
  -3  -1   9    7.94    1.25
  -3   1   9   10.17    1.92
  -3  -1   9    5.28    1.45
  -3  -1   9    6.14    1.98
  -3   1   9    4.28    1.48
  -3  -1   8   76.68    6.79
  -3   1   8   55.17    5.22
  -3  -1   8   59.46    5.33
   3   1  -8   70.24    5.96
  -3   1   8  100.48    5.05
  -3  -1   8  100.93    5.02
  -3  -1   8   88.64    4.78
  -3  -1   8   88.39    4.57
  -3  -1   8   84.81    4.77
  -3   1   8   59.94    5.46
  -3  -1   8   65.19    5.51
  -3   1   8   73.36    6.35
  -3   1   8   50.86    6.14
  -3  -1   8   60.44    6.51
  -3  -1   7   86.65    6.54
  -3   1   7   79.89    6.40
  -3  -1   7   85.62    6.47
  -3   1   7  131.88    6.11
  -3  -1   7  127.44    6.01
  -3  -1   7  137.28    6.07
  -3  -1   7  113.27    5.60
  -3  -1   7  103.03    5.70
  -3   1   7   80.76    6.48
  -3  -1   7  100.25    7.81
  -3   1   7   96.75    7.39
  -3   1   7   84.72    7.74
  -3  -1   7   83.44    7.63
  -3  -1   6   42.64    4.81
  -3   1   6   43.16    4.02
  -3   1   6   61.90    4.51
  -3  -1   6   63.44    4.53
  -3   1   6   58.18    3.54
  -3  -1   6   60.92    3.56
  -3  -1   6   61.32    3.48
  -3  -1   6   47.21    3.11
  -3  -1   6   41.98    3.12
  -3   1   6   52.70    4.29
  -3  -1   6   48.60    4.09
  -3  -1   6   42.83    4.60
  -3   1   6   43.00    4.38
  -3   1   6   49.90    5.10
  -3   1   5  122.03    8.77
  -3  -1   5  138.77    9.05
  -3   1   5  129.52    8.11
  -3   1   5  170.96    8.41
  -3  -1   5  159.50    8.20
  -3  -1   5  140.56    7.95
  -3  -1   5  136.03    8.71
  -3   1   5  132.30    8.38
  -3   1   5  126.95    7.76
  -3   1   4  956.88   42.54
  -3  -1   4  971.61   42.59
   3   1  -4  799.27   41.16
  -3   1   4  933.86   41.69
  -3   1   4 1072.74   41.70
  -3  -1   4 1091.93   41.70
  -3  -1   4  965.79   42.07
  -3   1   4  886.12   41.62
  -3   1   3  409.16   19.54
   3   1  -3  407.91   19.56
  -3   1   3  408.43   19.78
  -3   1   3  439.99   19.45
  -3  -1   3  426.95   19.35
   3   1  -2    0.42    0.50
  -3   1   2   -0.22    0.58
  -3   1   2    0.20    0.62
  -3  -1   2    0.39    0.51
   3   1  -1    6.61    1.28
  -3  -1   1    3.21    1.14
  -3   1   1    6.22    1.29
  -3   1   1    9.48    1.52
  -3  -1   1    6.45    1.29
   3  -1  -1    7.36    1.23
  -3  -1   1    4.52    0.99
   3   1   0    3.25    0.93
  -3  -1   0    4.34    1.19
  -3   1   0    3.54    0.98
  -3  -1   0    5.16    1.15
   3   1   0    3.44    0.90
   3  -1   0    3.09    0.85
  -3  -1   0    5.81    1.13
  -3   1   0    3.93    0.97
   3   1   1  106.29    6.21
  -3  -1  -1  104.34    6.92
  -3   1  -1  104.75    6.72
  -3  -1  -1  114.15    6.82
  -3   1  -1   96.29    6.32
   3   1   1  112.62    6.16
   3  -1   1  107.76    6.33
  -3  -1  -1   99.36    6.34
   3   1   2  493.57   23.50
  -3  -1  -2  568.10   25.17
  -3   1  -2  555.85   24.97
  -3  -1  -2  543.82   24.72
  -3   1  -2  509.70   24.38
   3   1   2  554.56   23.72
   3  -1   2  527.41   23.94
  -3  -1  -2  486.07   24.06
  -3   1  -3  202.87   10.52
   3   1   3  196.33   10.51
  -3   1  -3  233.19   12.43
  -3  -1  -3  227.46   12.13
  -3   1  -3  202.77   11.60
   3   1   3  218.09   10.90
   3  -1   3  218.83   11.13
  -3  -1  -3  206.75   11.38
  -3   1  -4  129.06    7.76
  -3   1  -4  141.07    7.99
  -3  -1  -4  147.55    7.91
   3   1   4  138.71    7.70
  -3   1  -4  133.86    7.70
  -3   1  -4  152.01    9.77
  -3  -1  -4  158.31    9.71
  -3   1  -4  138.20    8.97
   3   1   4  142.87    7.94
   3  -1   4  144.19    8.23
  -3  -1  -4  137.14    8.65
  -3   1  -5  296.28   15.17
  -3  -1  -5  319.12   15.17
  -3   1  -5  284.94   14.87
  -3   1  -5  297.40   16.34
   3   1   5  307.01   14.55
  -3   1  -5  327.69   17.18
  -3   1  -5  293.17   14.75
   3   1   5  308.33   14.84
   3  -1   5  308.49   15.17
  -3  -1  -5  301.31   16.04
  -3   1  -6   18.57    2.49
  -3  -1  -6   18.56    2.50
  -3   1  -6   14.26    2.35
   3   1   6   20.80    2.18
  -3   1  -6   22.08    3.57
   3   1   6   16.19    2.12
  -3  -1  -6   19.15    2.88
  -3   1  -6   15.89    2.78
  -3   1  -7    1.39    0.97
  -3  -1  -7    2.97    1.17
  -3  -1  -7    3.42    1.16
   3  -1   7    0.59    0.62
   3   1   7    2.44    0.80
   3  -1   7    2.43    0.68
   3   1   7    2.35    0.69
  -3   1  -7    0.60    0.83
  -3   1  -7    4.29    1.19
  -3   1  -7    2.15    1.12
   3  -1   8    4.48    1.16
  -3   1  -8    3.40    1.40
  -3  -1  -8    2.89    1.34
  -3  -1  -8    6.33    1.58
   3  -1   8    3.82    0.85
   3   1   8    4.22    0.83
  -3   1  -9   76.49    6.62
  -3  -1  -9   71.38    6.40
  -3  -1  -9   96.73    6.52
   3  -1   9  100.45    5.15
   3   1   9   92.76    5.08
   3  -1   9   88.67    5.52
   3  -1  10    2.03    0.78
  -3   1 -10    1.66    1.13
  -3  -1 -10    1.31    0.91
  -3  -1 -10    2.18    1.04
   3   1  10    2.24    0.69
   3  -1  10    2.83    0.79
  -3   1 -11   25.18    2.86
  -3  -1 -11   21.98    2.78
  -3  -1 -11   29.41    2.90
   3   1  11   26.44    2.10
   3  -1  11   29.14    2.17
  -3   1 -12   11.08    1.58
  -3  -1 -12   10.99    1.60
  -3  -1 -12   12.24    1.58
   3   1  12   11.79    1.22
   3  -1  12   13.29    1.26
  -3  -2  14    0.08    0.29
  -3   2  14    0.28    0.41
  -3  -2  14   -0.25    0.37
  -3   2  13    0.20    0.49
  -3  -2  13   -0.11    0.41
  -3  -2  13    0.18    0.44
  -3   2  12    6.68    1.48
  -3  -2  12    6.91    1.41
  -3  -2  12    6.27    0.99
  -3   2  12    8.02    1.15
  -3  -2  12    7.77    1.20
  -3   2  11   53.23    4.65
  -3  -2  11   59.40    4.65
  -3  -2  11   57.90    3.56
  -3  -2  11   58.63    3.84
  -3   2  11   57.55    4.82
  -3  -2  11   55.97    4.64
  -3  -2  10    0.28    0.91
  -3   2  10    0.96    0.83
  -3  -2  10    1.51    0.65
  -3  -2  10    1.12    0.59
  -3  -2  10    2.86    1.09
  -3   2  10    0.31    0.91
  -3   2   9    0.54    1.07
  -3  -2   9    0.98    0.96
  -3   2   9    0.31    0.96
  -3  -2   9    0.28    0.92
   3   2  -9    0.41    0.98
  -3   2   9    1.02    0.70
  -3  -2   9    0.14    0.72
  -3  -2   9    0.41    0.59
  -3  -2   9    0.63    0.51
  -3  -2   9    0.32    0.49
  -3   2   9    1.60    0.95
  -3  -2   9    1.16    0.85
  -3  -2   9   -0.49    0.84
  -3   2   9    1.20    1.04
  -3   2   8   45.93    4.43
  -3  -2   8   59.08    4.75
   3   2  -8   48.34    4.93
  -3   2   8   56.97    3.79
  -3  -2   8   64.54    3.85
  -3  -2   8   59.27    3.79
  -3  -2   8   70.10    3.81
  -3  -2   8   56.98    3.82
  -3   2   8   49.98    4.64
  -3  -2   8   54.02    4.65
  -3  -2   8   51.76    5.60
  -3   2   8   51.40    5.09
  -3   2   8   45.62    5.47
  -3  -2   8   55.89    5.80
  -3   2   7  224.17   12.24
  -3  -2   7  220.74   12.07
   3   2  -7  196.89   12.49
  -3   2   7  286.31   11.44
  -3  -2   7  277.10   11.30
   3   2  -7  231.90   11.73
  -3  -2   7  249.37   11.14
  -3  -2   7  239.37   10.89
  -3  -2   7  221.48   11.04
  -3   2   7  218.54   12.28
  -3  -2   7  208.09   12.03
  -3  -2   7  200.75   13.32
  -3   2   7  200.65   12.66
  -3   2   7  195.19   13.46
  -3  -2   7  198.71   13.31
  -3  -2   6  111.45    8.57
  -3   2   6  104.22    7.72
  -3   2   6  162.73    8.48
  -3  -2   6  150.92    8.17
  -3   2   6  152.29    7.03
  -3  -2   6  160.83    7.07
  -3  -2   6  161.39    7.03
  -3   2   6  121.68    8.89
  -3  -2   6  117.13    6.53
  -3  -2   6  111.78    6.64
  -3   2   6  132.24    7.86
  -3  -2   6  124.74    7.69
  -3  -2   6  113.97    8.61
  -3   2   6  112.71    8.05
  -3   2   5    0.68    0.75
  -3  -2   5    1.01    0.81
  -3   2   5    0.28    0.55
  -3   2   5    0.28    0.54
  -3   2   5    0.23    0.63
  -3  -2   5    0.43    0.56
  -3   2   5    0.48    0.50
  -3  -2   5   -0.12    0.50
  -3  -2   5    0.23    0.47
  -3  -2   5    0.11    0.40
  -3  -2   5    0.12    0.40
  -3   2   5   -0.62    0.61
  -3  -2   5    1.84    0.83
  -3  -2   5    0.34    0.74
   3   2  -4    6.95    1.56
  -3   2   4   14.93    2.11
  -3   2   4    9.86    1.57
  -3  -2   4   11.88    1.68
  -3   2   4   11.59    1.84
   3   2  -3  807.91   38.92
  -3   2   3  887.84   39.33
  -3   2   3  923.39   38.74
  -3  -2   3  931.24   38.70
   3   2  -2  438.84   20.42
  -3  -2   2  419.45   20.62
  -3   2   2  455.26   20.68
  -3   2   2  432.37   19.98
  -3  -2   2  427.45   19.89
   3   2  -1  253.77   12.36
  -3  -2   1  240.50   12.66
  -3   2   1  239.94   12.31
  -3   2   1  233.54   11.98
  -3  -2   1  229.77   11.88
   3   2   0   85.96    5.67
  -3  -2   0   95.73    6.41
  -3   2   0   85.11    5.70
  -3   2   0   82.80    5.66
  -3  -2   0   83.96    5.60
   3   2   0  101.37    5.30
   3   2   1 1168.22   50.78
  -3  -2  -1 1216.88   52.10
  -3   2  -1 1197.85   51.35
  -3  -2  -1 1175.56   51.14
  -3   2  -1 1159.16   51.13
   3   2   1 1291.21   50.41
   3  -2   1 1115.06   50.64
  -3  -2  -1 1148.24   50.87
   3   2   2  107.11    6.53
  -3  -2  -2  116.34    7.79
  -3   2  -2  109.34    7.26
  -3  -2  -2  106.93    7.04
  -3   2  -2  111.78    7.25
   3   2   2  121.99    6.44
   3  -2   2  113.75    6.79
  -3  -2  -2   93.36    6.57
  -3   2  -3    4.74    1.05
  -3   2  -3    4.94    1.06
  -3  -2  -3    5.99    0.96
   3   2   3    5.03    1.12
  -3  -2  -3    5.67    1.63
  -3   2  -3    4.99    1.07
  -3   2  -3    1.70    1.12
  -3  -2  -3    5.52    1.45
  -3  -2  -3    3.84    0.94
   3   2   3    4.51    1.08
   3  -2   3    3.60    1.10
  -3  -2  -3    3.74    1.19
  -3   2  -3    4.25    1.34
  -3   2  -4   21.85    2.40
  -3   2  -4   24.32    2.50
  -3  -2  -4   19.57    2.18
  -3   2  -4   12.34    1.35
  -3  -2  -4   21.38    2.14
   3   2   4   19.38    2.21
  -3  -2  -4   21.33    3.33
  -3   2  -4   17.19    2.11
  -3   2  -4   27.60    3.58
  -3  -2  -4   19.53    2.87
   3   2   4   21.17    2.27
   3  -2   4   21.28    2.55
  -3  -2  -4   16.51    2.47
  -3   2  -4   19.01    2.91
  -3   2  -5   54.45    4.45
  -3   2  -5   59.72    4.65
  -3  -2  -5   52.71    4.26
  -3  -2  -5   65.27    4.41
   3   2   5   67.95    4.48
  -3   2  -5   67.45    4.77
   3   2   5   57.73    4.28
   3  -2   5   58.22    4.65
  -3  -2  -5   55.18    4.98
  -3   2  -5   48.11    5.15
  -3   2  -6  133.28    8.36
  -3   2  -6  123.05    8.45
  -3  -2  -6  132.69    8.33
  -3  -2  -6  159.32    8.40
   3   2   6  144.48    8.03
  -3   2  -6  148.43    8.64
  -3   2  -6  147.82   10.05
   3   2   6  135.28    7.85
  -3   2  -7    3.24    1.25
  -3   2  -7    7.72    1.79
  -3  -2  -7    6.39    1.57
  -3  -2  -7    7.26    1.61
   3  -2   7    5.95    1.28
   3   2   7    6.25    1.27
   3  -2   7    5.13    0.92
   3   2   7    6.24    1.01
  -3   2  -7    5.83    1.51
  -3   2  -7    5.20    1.93
   3  -2   8    8.77    1.42
  -3   2  -8    8.89    1.94
  -3  -2  -8    6.26    1.58
  -3  -2  -8    7.53    1.67
   3  -2   8    7.01    1.06
   3   2   8    8.95    1.18
  -3   2  -9  116.88    8.22
  -3  -2  -9  115.33    8.10
  -3  -2  -9  122.35    7.86
   3  -2   9  132.71    6.54
   3   2   9  132.76    6.58
   3  -2   9  121.20    7.01
  -3   2 -10   30.91    3.40
  -3  -2 -10   22.83    3.02
  -3  -2 -10   31.48    3.19
   3   2  10   30.05    2.34
   3  -2  10   35.12    2.43
   3  -2  10   29.26    2.60
   3  -2  11   -0.14    0.55
  -3   2 -11    0.45    0.73
  -3  -2 -11    0.46    0.71
  -3  -2 -11    0.42    0.66
   3   2  11    0.32    0.46
   3  -2  11    0.63    0.50
  -3   2 -12   -0.14    0.44
  -3  -2 -12    0.60    0.55
  -3  -2 -12    0.60    0.55
   3   2  12    0.44    0.32
   3  -2  12    0.51    0.36
  -3  -3  14   13.34    1.18
  -3  -3  13    1.76    0.55
  -3  -3  12   45.35    2.85
  -3  -3  12   44.94    3.08
  -3   3  12   42.11    3.67
  -3  -3  11   23.68    1.98
  -3  -3  11   22.50    2.15
  -3   3  11   19.43    2.58
  -3  -3  10   18.59    1.79
  -3  -3  10   14.96    1.80
  -3   3  10   15.17    2.32
  -3  -3   9    7.02    1.22
  -3  -3   9    6.63    1.09
  -3  -3   9    5.10    1.10
  -3   3   9    4.51    1.37
   3   3  -8   79.49    6.85
   3   3  -8   97.42    6.24
  -3  -3   8   95.53    5.27
  -3  -3   8  106.63    5.32
  -3  -3   8   85.19    5.32
  -3  -3   8   66.09    6.89
  -3   3   8   92.89    7.06
   3   3  -7   -0.36    0.80
  -3   3   7    2.28    1.11
   3   3  -7    2.45    1.05
  -3  -3   7    2.67    0.84
  -3  -3   7    3.67    0.85
  -3  -3   7    1.85    0.71
  -3  -3   7    1.37    1.10
  -3   3   7    2.42    1.13
   3   3  -6  190.66   11.40
  -3   3   6  187.54   11.33
  -3  -3   6  197.93    9.57
  -3  -3   6  179.17    9.66
  -3   3   6  177.61   11.18
  -3  -3   5    1.44    0.75
   3   3  -5    0.61    0.84
  -3   3   5    1.27    0.76
  -3  -3   5    1.98    0.72
  -3  -3   5    1.85    0.66
  -3  -3   5    0.93    0.54
  -3  -3   4  362.04   16.28
  -3  -3   4  348.58   16.38
   3   3  -4  314.56   17.30
  -3   3   4  370.50   18.07
  -3  -3   4  303.18   15.47
   3   3  -3    0.56    0.67
  -3   3   3    0.89    0.83
  -3   3   3    0.80    0.62
   3   3  -2  294.69   15.47
  -3  -3   2  319.38   15.82
  -3   3   2  319.80   15.89
  -3   3   2  309.73   14.88
   3   3  -1    3.01    1.08
  -3  -3   1    3.45    1.10
  -3   3   1    4.51    1.28
  -3   3   1    2.26    0.96
   3   3   0  101.07    6.75
  -3  -3   0  108.76    7.43
  -3   3   0  108.11    6.72
   3   3   0  123.73    6.19
   3   3   1   12.38    1.84
  -3  -3  -1   15.47    2.42
  -3   3  -1    8.60    1.61
   3   3   1   10.98    1.46
  -3   3  -1    9.87    1.78
  -3   3  -2  238.60   11.88
  -3  -3  -2  249.30   12.32
  -3  -3  -2  262.73   12.56
   3   3   2  288.15   13.57
  -3  -3  -2  295.80   15.26
  -3   3  -2  289.64   14.61
   3  -3   2  285.68   13.13
   3   3   2  313.13   13.17
  -3   3  -2  263.81   12.85
  -3   3  -3    8.62    1.49
  -3   3  -3    7.04    0.97
  -3  -3  -3    8.58    1.34
   3   3   3    8.10    1.50
  -3   3  -3    8.18    1.40
  -3  -3  -3    7.24    1.95
  -3   3  -3    7.81    1.36
   3   3   3   12.60    1.66
   3  -3   3    8.94    1.45
   3  -3   3    7.85    1.57
  -3   3  -3    9.43    2.15
  -3   3  -4  350.41   17.02
  -3   3  -4  319.66   15.52
  -3  -3  -4  358.80   16.56
   3   3   4  351.87   16.87
  -3   3  -4  360.22   16.82
  -3  -3  -4  320.01   19.08
   3  -3   4  363.65   17.03
  -3   3  -4  372.38   17.26
  -3   3  -4  386.75   19.38
   3   3   4  396.21   16.89
   3  -3   4  346.70   17.34
  -3   3  -5    4.65    1.23
  -3  -3  -5    4.14    1.09
   3   3   5    3.48    1.08
  -3   3  -5    4.69    1.42
   3  -3   5    3.69    1.14
   3   3   5    2.98    0.84
   3  -3   5    6.64    1.55
  -3   3  -5    5.65    1.91
  -3   3  -6  104.74    7.09
  -3  -3  -6  102.04    6.60
   3  -3   6  111.51    7.10
   3   3   6  100.08    6.55
  -3   3  -6  109.40    7.38
  -3   3  -6  111.67    8.86
   3   3   6  118.28    6.61
   3  -3   7    2.19    0.88
  -3  -3  -7    2.30    1.10
  -3   3  -7    1.30    0.96
   3   3   7    1.14    0.47
   3  -3   8   11.52    1.71
  -3  -3  -8   14.24    2.20
   3   3   8   14.00    1.49
  -3   3  -8   13.50    2.40
  -3  -3  -9   20.35    2.68
   3   3   9   25.54    2.05
   3  -3   9   22.18    2.30
  -3  -3 -10   61.95    4.64
   3   3  10   63.75    3.68
   3  -3  10   53.53    3.85
   3  -3  11    0.13    0.43
  -3  -3 -11   -0.19    0.57
  -3  -3 -12   25.08    2.16
  -3  -4  13    2.84    0.63
  -3  -4  12    2.86    0.66
  -3  -4  12    2.99    0.72
  -3   4  11   10.67    1.43
  -3  -4  11    9.53    1.19
  -3  -4  11    8.42    1.26
  -3   4  10    0.81    0.62
  -3  -4  10    1.11    0.61
  -3  -4  10    0.47    0.58
  -3  -4   9   54.95    4.24
  -3   4   9   52.71    3.78
  -3  -4   9   59.61    3.67
  -3  -4   9   56.15    3.89
  -3  -4   8  259.21   14.61
  -3   4   8  300.59   14.18
   3   4  -8  276.21   16.51
   3   4  -8  305.55   15.27
  -3  -4   8  357.28   14.24
  -3  -4   8  330.23   14.07
  -3  -4   8  271.29   14.14
  -3  -4   7  109.39    7.42
  -3   4   7  136.69    7.10
   3   4  -7  142.28    9.38
  -3   4   7  126.73    8.82
   3   4  -7  144.66    8.11
  -3  -4   7  141.32    7.05
  -3  -4   7  146.01    7.06
  -3  -4   7  128.32    7.16
  -3  -4   6    3.42    1.01
  -3  -4   6    1.38    0.79
  -3   4   6    5.61    0.98
   3   4  -6    2.16    1.12
   3   4  -6    1.39    0.97
  -3   4   6    4.07    1.36
  -3  -4   6    3.83    0.94
  -3  -4   6    3.71    0.86
  -3  -4   6    3.23    0.85
  -3  -4   5   11.72    1.73
  -3  -4   5   12.81    1.87
   3   4  -5   11.13    2.19
   3   4  -5   14.58    2.29
  -3   4   5   14.01    2.48
  -3  -4   5   13.05    1.43
  -3  -4   5   10.24    1.40
  -3   4   5   12.95    1.41
  -3  -4   4    2.18    0.78
  -3   4   4    1.93    0.60
   3   4  -4    1.65    0.97
  -3   4   4    1.09    1.01
  -3  -4   4    1.45    0.70
  -3  -4   4    0.82    0.48
   3   4  -3   37.51    2.81
  -3  -4   3   32.21    2.86
  -3  -4   3   35.10    2.70
  -3   4   3   35.57    2.38
   3   4  -3   30.91    3.46
  -3   4   3   34.73    3.82
  -3  -4   3   23.75    2.09
  -3  -4   2   52.34    3.77
  -3  -4   2   52.09    3.53
   3   4  -2   54.43    4.61
  -3  -4   2   49.61    4.53
  -3   4   2   58.40    5.02
  -3   4   2   52.56    3.66
  -3   4   1  560.32   21.99
  -3  -4   1  501.44   22.56
  -3  -4   1  505.15   22.37
   3  -4  -1  469.36   22.68
   3   4  -1  472.53   23.64
  -3  -4   1  510.05   24.32
  -3   4   1  504.05   24.29
  -3   4   1  491.54   22.65
   3  -4   0   17.20    2.02
  -3   4   0   18.58    1.61
  -3  -4   0   19.00    1.95
  -3  -4   0   15.77    1.76
   3   4   0   18.29    2.41
  -3  -4   0   15.40    2.53
   3   4   0   21.05    1.90
  -3   4   0   18.54    2.10
  -3   4  -1  427.81   18.37
  -3  -4  -1  397.54   18.78
  -3  -4  -1  408.17   18.84
   3   4   1  409.80   19.89
  -3  -4  -1  429.73   21.26
   3   4   1  414.97   18.04
   3   4   1  440.39   18.96
  -3   4  -1  447.17   19.57
   3  -4   1  407.92   19.35
   3  -4   2    0.21    0.46
  -3   4  -2    0.44    0.48
  -3  -4  -2    1.17    0.59
  -3  -4  -2    0.16    0.39
   3   4   2   -0.48    0.63
  -3  -4  -2    0.82    0.99
   3   4   2    0.17    0.35
   3   4   2    0.66    0.61
  -3   4  -2   -0.21    0.66
  -3   4  -2    0.38    0.75
  -3   4  -3    1.12    0.66
  -3   4  -3    0.57    0.48
  -3  -4  -3    1.59    0.74
   3   4   3    0.71    0.66
  -3   4  -3   -0.22    0.61
  -3  -4  -3    0.93    1.02
   3   4   3    0.75    0.43
   3   4   3    1.07    0.65
  -3   4  -3    1.31    0.86
   3  -4   3    0.23    0.55
  -3   4  -3    0.88    0.86
  -3   4  -4    7.54    1.55
  -3   4  -4   10.77    1.26
  -3  -4  -4    7.58    1.36
   3   4   4    7.41    1.45
  -3   4  -4    6.04    1.40
  -3  -4  -4    5.31    1.98
  -3   4  -4    6.45    1.52
   3   4   4    8.26    1.05
   3  -4   4    9.26    1.67
   3   4   4    6.84    1.34
   3  -4   4    7.08    1.58
  -3   4  -4    6.46    1.98
  -3   4  -5   20.95    2.62
  -3  -4  -5   19.14    2.31
   3   4   5   20.61    2.42
  -3   4  -5   24.25    2.74
   3  -4   5   18.16    2.43
  -3  -4  -5   15.55    3.26
  -3   4  -5   20.79    2.77
   3   4   5   19.13    1.69
   3   4   5   18.75    2.16
   3  -4   5   18.95    2.59
  -3   4  -5   19.90    3.59
  -3   4  -6  265.14   14.30
  -3  -4  -6  295.54   13.94
   3  -4   6  262.83   14.08
   3   4   6  273.34   13.69
  -3   4  -6  247.01   14.53
   3   4   6  277.85   12.40
  -3   4  -6  261.35   16.57
   3   4   6  275.21   13.36
  -3  -4  -7   96.36    6.38
  -3   4  -7   82.64    6.80
   3   4   7  101.80    5.17
   3  -4   7   97.06    5.84
   3  -4   8    2.01    0.76
  -3  -4  -8    2.56    1.01
  -3   4  -8    1.02    0.95
  -3  -4  -9   46.16    3.87
  -3   4  -9   43.75    4.12
   3  -4   9   39.42    3.19
   3  -4  10    1.17    0.68
  -3  -4 -10    0.86    0.70
   3  -4  11   -0.11    0.40
  -3  -4 -11   -0.17    0.47
  -3  -5  13   29.06    1.94
  -3  -5  12   18.26    1.50
  -3  -5  12   20.26    1.71
  -3  -5  12   17.75    1.79
  -3  -5  11   55.49    3.77
  -3   5  11   48.89    3.52
  -3  -5  11   57.87    3.31
  -3  -5  11   53.30    3.49
  -3  -5  11   51.72    3.69
  -3  -5  10    2.77    0.88
  -3   5  10    4.10    0.98
  -3  -5  10    3.48    0.79
  -3  -5  10    3.60    0.93
  -3  -5   9   13.60    1.92
  -3   5   9   15.13    1.81
  -3  -5   9   16.14    1.62
  -3  -5   9   14.56    1.76
  -3  -5   8   28.36    2.99
  -3   5   8   32.94    2.78
  -3  -5   8   34.48    2.59
  -3  -5   8   31.78    2.74
  -3  -5   7  113.84    6.98
  -3   5   7  119.26    6.39
   3   5  -7   86.73    7.71
   3   5  -7  105.88    8.13
  -3   5   7  104.45    8.12
   3   5  -7  114.05    7.12
  -3  -5   7  141.73    6.37
  -3  -5   7  126.67    6.27
  -3  -5   7  107.31    6.35
   3  -5  -7   88.48    6.82
  -3  -5   6  110.10    6.36
  -3  -5   6   69.97    5.72
  -3   5   6  104.47    5.55
   3   5  -6   79.60    6.92
   3   5  -6  109.47    7.58
  -3   5   6   95.67    7.55
  -3  -5   6  106.25    5.42
   3  -5  -6   78.68    5.97
  -3  -5   6   95.55    5.55
  -3  -5   5  147.43    8.01
  -3  -5   5  119.92    7.88
   3   5  -5  135.60    9.25
   3   5  -5  150.93    9.22
  -3   5   5  134.52    9.54
  -3  -5   5  138.32    7.10
   3  -5  -5  126.84    7.89
  -3   5   5  152.55    7.34
  -3  -5   4  106.61    6.67
  -3   5   4  112.11    5.81
   3   5  -4  116.10    7.88
   3   5  -4  111.44    7.32
  -3   5   4  113.18    8.32
  -3  -5   4  105.68    5.69
   3  -5  -4   89.38    6.20
   3   5  -3   49.03    3.53
  -3  -5   3   47.02    3.71
  -3  -5   3   45.58    3.34
  -3   5   3   41.06    2.87
   3   5  -3   45.77    4.39
  -3   5   3   41.87    4.61
   3  -5  -3   37.84    3.33
  -3  -5   3   36.88    2.75
  -3  -5   2   25.83    2.63
  -3  -5   2   32.18    2.65
  -3   5   2   26.61    2.19
   3   5  -2   28.26    3.33
   3  -5  -2   24.38    2.61
  -3   5   2   26.27    3.54
  -3   5   2   27.48    2.62
  -3  -5   1    2.73    0.85
  -3  -5   1    1.77    0.70
   3   5  -1    2.10    1.15
  -3  -5   1    4.36    1.40
   3  -5  -1    2.34    0.94
  -3   5   1    3.53    1.01
   3  -5   0  201.64   10.85
  -3  -5   0  215.57   10.53
  -3  -5   0  209.74   10.41
   3   5   0  206.21   11.51
  -3  -5   0  221.63   12.43
  -3   5   0  206.49   11.06
  -3  -5  -1   12.02    1.61
  -3  -5  -1   12.91    1.67
   3  -5   1   12.42    1.86
   3   5   1   10.18    1.84
  -3  -5  -1   12.68    2.39
   3   5   1   13.76    1.27
   3   5   1   13.64    1.63
  -3   5  -1   14.06    2.07
  -3  -5  -2  176.61    9.69
   3   5   2  174.85   10.38
  -3  -5  -2  205.89   12.43
   3   5   2  201.52    9.00
   3   5   2  211.38    9.96
  -3   5  -2  188.11   10.57
   3  -5   2  187.56   10.36
  -3  -5  -3   47.64    3.62
   3   5   3   42.31    3.87
  -3   5  -3   42.52    3.93
  -3  -5  -3   49.78    5.50
   3  -5   3   49.39    4.09
   3   5   3   48.91    2.96
   3   5   3   47.73    3.60
  -3   5  -3   49.55    4.22
  -3   5  -3   42.54    5.22
  -3   5  -4   38.07    3.68
  -3  -5  -4   39.02    3.32
   3   5   4   44.24    3.74
  -3   5  -4   36.57    3.66
  -3  -5  -4   42.18    5.25
  -3   5  -4   28.90    3.47
   3  -5   4   37.73    3.64
   3   5   4   38.86    2.61
   3   5   4   45.39    3.39
  -3   5  -4   39.50    5.21
  -3   5  -5  260.62   13.62
  -3  -5  -5  254.04   12.87
   3   5   5  258.02   12.95
  -3   5  -5  272.18   13.72
  -3  -5  -5  186.90   15.11
   3  -5   5  254.69   13.40
  -3   5  -5  186.08   13.15
   3   5   5  280.50   11.81
  -3   5  -5  243.85   16.18
   3   5   5  280.97   12.81
   3  -5   6   10.39    1.56
  -3  -5  -6    8.97    1.70
  -3   5  -6    7.22    1.73
  -3   5  -6    8.39    2.03
   3   5   6   11.99    1.32
  -3  -5  -7   24.82    2.75
  -3   5  -7   20.92    3.13
   3   5   7   26.11    2.02
   3  -5   7   23.14    2.37
   3  -5   8    1.05    0.67
  -3  -5  -8   -0.24    0.62
  -3   5  -8    1.02    1.06
  -3  -5  -9   43.26    3.66
  -3   5  -9   39.19    3.93
   3  -5   9   47.76    3.36
  -3  -5 -10   17.57    2.09
   3  -5  10   20.66    1.89
  -3  -5 -11   17.30    1.79
   3  -5  11   17.26    1.53
  -3  -6  12    0.13    0.29
  -3  -6  12    0.34    0.37
  -3  -6  12    0.22    0.35
  -3  -6  11    0.60    0.53
  -3   6  11    0.41    0.42
  -3  -6  11    0.26    0.38
  -3  -6  11    0.56    0.52
  -3  -6  11   -0.14    0.51
  -3  -6  10  100.73    6.09
  -3   6  10  102.69    5.94
  -3  -6  10  113.70    5.51
  -3  -6  10  106.97    5.77
  -3  -6  10   97.19    5.94
  -3  -6   9    5.64    1.26
  -3  -6   9    7.48    1.39
  -3   6   9    8.32    1.36
  -3  -6   9    7.06    1.04
  -3  -6   9    6.19    1.16
  -3  -6   8   31.05    3.09
  -3  -6   8   28.35    3.08
  -3   6   8   36.79    2.98
  -3  -6   8   39.52    2.71
  -3  -6   8   35.43    2.87
  -3  -6   7   14.82    2.03
  -3  -6   7   13.60    2.08
  -3   6   7   13.53    1.73
  -3  -6   7   11.78    1.44
  -3  -6   7   12.73    1.70
  -3  -6   6   86.20    5.76
  -3  -6   6   83.87    5.93
  -3   6   6   96.70    5.37
   3   6  -6   87.94    6.97
  -3   6   6   89.67    7.53
  -3  -6   6   92.86    5.04
   3  -6  -6   68.82    5.74
  -3  -6   6   86.57    5.27
   3  -6  -5   -0.26    0.52
  -3   6   5   -0.31    0.60
   3   6  -5   -0.42    0.92
   3   6  -5   -0.37    1.09
  -3   6   5   -0.49    0.84
   3  -6  -5   -0.24    0.48
  -3  -6   5   -0.27    0.51
   3  -6  -4    0.75    0.65
   3   6  -4    0.68    0.66
  -3  -6   4    0.25    0.74
  -3   6   4    0.73    0.58
   3   6  -4    1.57    0.86
   3  -6  -4    0.24    0.53
   3   6  -4    0.34    0.74
  -3   6   4    0.50    0.85
  -3  -6   4    0.65    0.51
   3  -6  -3    0.24    0.71
   3  -6  -3    0.24    0.53
   3   6  -3   -0.21    0.52
  -3  -6   3    0.47    0.65
  -3   6   3   -0.14    0.48
  -3  -6   3   -0.19    0.67
   3   6  -3    0.73    0.88
  -3   6   3   -0.49    0.97
   3   6  -2  190.76    9.24
  -3  -6   2  179.54    9.21
  -3  -6   2  164.49    8.73
  -3   6   2  159.85    8.24
   3   6  -2  172.99   10.27
   3  -6  -2  157.16    9.17
   3  -6  -2  151.97    9.03
  -3   6   2  154.14    8.98
   3   6  -1  259.89   12.29
   3  -6  -1  225.60   12.34
  -3  -6   1  238.24   12.06
  -3  -6   1  237.20   11.83
   3   6  -1  237.21   13.15
  -3   6   1  245.56   12.59
   3  -6   0  187.87   10.37
   3   6   0  201.97   10.14
  -3  -6   0  198.60    9.90
  -3  -6   0  194.55    9.80
   3   6   0  180.16   10.68
  -3  -6   0  189.82   11.58
  -3   6   0  167.70   10.33
  -3  -6  -1   19.70    2.22
  -3  -6  -1   17.60    3.02
   3   6   1   25.20    1.87
   3   6   1   26.61    2.41
  -3   6  -1   20.69    2.81
   3  -6   1   19.77    2.51
  -3  -6  -2   54.05    4.01
  -3  -6  -2   48.22    5.35
   3   6   2   59.97    3.37
   3   6   2   56.43    3.94
  -3   6  -2   45.01    4.42
   3  -6   2   47.76    4.27
  -3  -6  -3  113.28    6.95
  -3   6  -3  108.29    7.58
  -3  -6  -3  112.59    9.18
   3   6   3  130.47    6.26
   3  -6   3  120.23    7.63
   3   6   3  129.09    7.04
  -3   6  -3  130.86    8.12
  -3   6  -3   97.50    9.19
  -3   6  -4   19.05    2.63
  -3  -6  -4   20.33    2.39
  -3   6  -4   21.23    2.88
  -3  -6  -4   18.39    3.49
   3   6   4   22.49    1.87
   3   6   4   23.63    2.40
   3  -6   4   17.76    2.49
  -3   6  -4   15.39    3.49
   3  -6   5   20.46    2.15
  -3  -6  -5   20.77    2.43
  -3   6  -5   19.78    2.80
  -3   6  -5   14.90    2.55
   3   6   5   23.49    1.92
  -3  -6  -6   28.72    2.96
  -3   6  -6   32.23    3.52
  -3   6  -6   24.72    3.42
   3   6   6   36.12    2.47
   3  -6   6   29.35    2.69
   3  -6   7    4.37    1.07
  -3  -6  -7    4.13    1.18
  -3   6  -7    3.88    1.35
   3   6   7    4.59    0.81
  -3  -6  -8  137.42    7.73
  -3   6  -8  132.97    8.51
   3  -6   8  128.32    7.09
   3  -6   9    1.68    0.68
  -3  -6  -9    0.76    0.67
  -3   6  -9    2.53    0.99
   3  -6  10    7.07    1.03
  -3  -6 -10    7.72    1.23
  -3  -7  12    8.44    0.98
  -3   7  11   10.39    1.29
  -3  -7  11   11.20    1.32
  -3  -7  10    3.02    0.82
  -3   7  10    4.44    0.95
  -3  -7  10    3.67    0.76
  -3  -7  10    2.54    0.78
  -3  -7   9    3.38    0.95
  -3  -7   9    3.94    1.05
  -3   7   9    1.77    0.75
  -3  -7   9    3.04    0.82
  -3  -7   8   10.03    1.57
  -3  -7   8    6.14    1.35
  -3   7   8    5.79    1.13
  -3  -7   8    6.56    1.18
  -3  -7   7   20.58    2.40
  -3  -7   7   22.40    2.62
  -3   7   7   21.41    2.25
  -3  -7   7   20.08    2.09
  -3  -7   6   15.12    2.24
  -3   7   6   17.55    1.99
  -3  -7   6   14.97    1.83
  -3  -7   5    0.79    0.82
  -3   7   5    1.33    0.67
  -3  -7   5    2.07    0.81
   3   7  -5    1.04    0.53
   3   7  -4  151.94    8.35
  -3  -7   4  144.71    8.24
  -3   7   4  152.56    7.42
   3   7  -4  143.71    9.13
   3  -7  -4  130.53    8.14
   3  -7  -4  133.07    8.25
   3   7  -3  534.06   22.06
  -3  -7   3  517.55   21.96
  -3   7   3  486.89   20.76
   3  -7  -3  446.40   21.82
   3  -7  -3  465.10   21.95
   3  -7  -2    1.05    0.82
   3   7  -2    1.87    0.86
  -3   7   2    2.31    0.71
  -3  -7   2    1.41    0.82
  -3  -7   2    1.60    0.90
  -3   7   2    3.04    1.03
   3  -7  -2    1.08    0.80
   3   7  -1   26.68    2.81
   3  -7  -1   23.80    2.86
  -3  -7   1   25.60    2.66
  -3  -7   1   28.51    2.73
  -3   7   1   27.96    2.40
   3  -7  -1   27.76    3.03
  -3   7   1   24.45    2.99
   3   7   0    7.09    1.42
  -3  -7   0    6.42    1.35
   3  -7   0    3.83    1.16
  -3   7   0    4.71    1.50
   3   7   1  355.61   15.47
  -3  -7  -1  316.49   14.95
   3   7   1  340.78   14.01
   3   7   1  325.20   14.84
   3  -7   1  312.00   15.71
   3   7   2  150.14    8.22
  -3  -7  -2  140.16    7.86
  -3  -7  -2  130.64    9.81
   3   7   2  158.78    7.12
   3   7   2  136.82    7.74
   3  -7   2  133.48    8.46
  -3  -7  -3   27.19    2.73
  -3   7  -3   18.96    2.79
   3   7   3   31.38    2.28
  -3   7  -3   20.73    2.99
  -3  -7  -4   26.99    2.84
  -3   7  -4   27.59    3.39
   3   7   4   31.86    2.37
  -3   7  -4   28.20    3.35
   3  -7   5   37.34    3.05
  -3  -7  -5   34.07    3.29
  -3   7  -5   40.19    4.04
   3   7   5   40.23    2.74
   3  -7   6    0.51    0.60
  -3  -7  -6    0.22    0.64
  -3   7  -6    0.29    0.71
  -3   7  -6   -0.33    0.79
   3   7   6    0.47    0.50
   3  -7   7    9.63    1.42
  -3  -7  -7    7.85    1.51
  -3   7  -7    7.99    1.80
   3   7   7    9.87    1.17
   3  -7   8    1.00    0.63
  -3  -7  -8    0.37    0.58
  -3   7  -8    1.31    0.89
   3  -7   9    3.39    0.74
  -3  -7  -9    3.37    0.88
   3  -7  10    3.09    0.59
  -3  -7 -10    2.26    0.62
  -3   8  11   12.29    1.26
  -3  -8  11   14.02    1.30
  -3  -8  10    0.61    0.45
  -3  -8  10    0.13    0.34
  -3   8  10    0.12    0.39
   3   8 -10    0.28    0.45
  -3  -8   9   15.14    1.80
  -3   8   9   14.17    1.63
  -3  -8   8    5.62    1.23
  -3   8   8    5.38    1.10
  -3  -8   7   47.40    3.92
  -3   8   7   55.59    3.74
  -3  -8   7   47.75    3.42
  -3  -8   6    0.24    0.63
  -3   8   6    0.51    0.67
  -3  -8   6    0.16    0.55
  -3  -8   5   14.98    2.17
  -3   8   5   14.45    1.76
   3   8  -5   14.58    1.55
  -3  -8   5   11.46    1.61
  -3  -8   4   30.78    3.14
  -3   8   4   38.71    2.94
   3   8  -4   31.28    2.47
  -3  -8   3  184.54    9.88
  -3   8   3  167.57    8.97
   3   8  -3  185.48    9.14
   3   8  -3  173.73    8.63
  -3  -8   2  129.69    7.45
  -3   8   2  116.67    6.68
  -3   8   2  128.42    7.79
   3   8  -2  119.84    6.33
  -3   8   1    1.47    0.75
  -3  -8   1    0.84    0.80
  -3   8   1    0.31    0.74
   3   8  -1    1.95    0.68
  -3  -8   0   92.80    5.85
  -3   8   0   92.06    5.46
  -3   8   0   79.41    6.48
   3   8   0   97.90    5.14
  -3  -8  -1  114.56    6.65
   3   8   1  115.75    5.87
   3   8   1  111.53    5.72
  -3  -8  -2    1.27    0.81
   3   8   2    0.25    0.41
  -3   8  -2   -0.37    0.80
  -3  -8  -3   47.19    3.87
  -3   8  -3   45.30    4.44
   3   8   3   55.72    3.40
  -3   8  -3   45.31    4.55
   3  -8   4   33.12    2.76
  -3  -8  -4   35.06    3.10
  -3   8  -4   30.05    3.50
   3   8   4   31.17    2.46
  -3   8  -4   30.93    3.51
   3  -8   5   52.20    3.85
  -3  -8  -5   63.92    4.43
  -3   8  -5   60.72    5.01
   3   8   5   62.37    3.74
   3  -8   6    8.75    1.34
  -3  -8  -6   10.07    1.60
  -3   8  -6    9.42    1.78
   3   8   6    9.38    1.21
  -3  -8  -7   16.19    1.92
   3   8   7   16.68    1.53
   3  -8   7   16.30    1.73
   3  -8   8    0.12    0.40
  -3  -8  -8    0.15    0.41
  -3   8  -8    0.19    0.56
  -3  -8  -9   10.34    1.23
   3  -8   9   12.08    1.19
  -3  -9  10    5.27    0.81
  -3   9  10    5.77    0.84
   3   9 -10    6.75    0.98
  -3  -9  10    6.03    0.85
  -3  -9   9    0.13    0.43
  -3   9   9    0.12    0.39
   3   9  -9   -0.13    0.43
  -3  -9   9    0.47    0.41
  -3  -9   8   -0.16    0.42
  -3   9   8    0.13    0.46
  -3  -9   7    3.95    1.04
  -3   9   7    2.82    0.80
  -3  -9   6  116.02    6.78
  -3   9   6  109.48    6.23
  -3  -9   5    9.41    1.60
  -3   9   5   12.20    1.58
   3   9  -5    8.89    1.23
  -3  -9   4   27.99    2.84
  -3   9   4   30.03    2.57
   3   9  -4   29.34    2.33
  -3  -9   4   25.66    2.42
  -3  -9   3    7.43    1.46
  -3   9   3   10.16    1.47
   3   9  -3   10.15    1.50
   3   9  -3    9.19    1.29
  -3   9   2    2.28    0.81
   3   9  -2    3.59    0.97
   3   9  -2    4.77    0.95
  -3   9   1   -0.16    0.48
   3   9  -1    0.68    0.65
  -3   9   1   -0.30    0.59
   3   9  -1   -0.13    0.45
  -3   9   0   10.44    1.48
  -3  -9   0   11.77    1.72
   3   9   0   11.20    1.38
  -3   9   0    6.29    1.64
  -3  -9  -1   51.81    3.89
  -3   9  -1   49.45    3.49
   3   9   1   50.58    3.34
  -3   9  -1   41.52    4.40
  -3  -9  -2   49.68    3.83
  -3   9  -2   48.37    3.46
   3   9   2   51.80    3.38
  -3   9  -2   45.32    4.53
   3  -9   3   13.21    1.63
  -3  -9  -3   12.96    1.85
   3   9   3   12.19    1.48
  -3   9  -3   16.63    2.51
   3  -9   4   96.88    5.69
  -3  -9  -4  107.71    6.17
  -3   9  -4  100.06    6.71
   3   9   4   98.33    5.49
  -3   9  -4  109.35    6.95
   3  -9   5    2.41    0.73
  -3  -9  -5    2.27    0.83
  -3   9  -5    1.47    0.91
   3   9   5    2.91    0.73
   3  -9   6    8.85    1.25
  -3  -9  -6    9.84    1.40
  -3   9  -6    8.54    1.53
   3   9   6    8.06    1.07
   3  -9   7    4.48    0.81
   3   9   7    5.41    0.82
   3  -9   8    2.39    0.56
  -3 -10   9   16.30    1.43
   3  10  -9   17.80    1.56
  -3 -10   8    7.72    1.09
  -3  10   8    9.63    1.14
  -3 -10   7   21.05    2.04
  -3  10   7   24.45    2.01
  -3 -10   6   -0.16    0.47
  -3  10   6    0.13    0.45
  -3 -10   5    7.10    1.29
  -3  10   5    9.49    1.31
   3  10  -5    7.99    1.14
  -3 -10   4    2.15    0.81
  -3  10   4    3.78    0.86
   3  10  -4    2.25    0.80
   3  10  -4    2.89    0.79
  -3  10   3    2.21    0.77
   3  10  -3    1.65    0.71
   3  10  -3    1.02    0.55
  -3  10   2   19.36    1.97
   3  10  -2   21.18    2.14
   3  10  -2   21.08    1.92
  -3  10   1   30.87    2.51
   3  10  -1   28.42    2.56
  -3  10   1   30.67    3.19
   3  10  -1   28.15    2.31
  -3  10   0   14.05    1.64
   3  10   0   15.78    1.80
   3  10   0   15.74    1.58
  -3  10   0   14.87    2.30
  -3 -10  -1   30.47    2.70
  -3  10  -1   27.77    2.33
   3  10   1   33.09    2.60
   3  10   1   22.23    2.11
  -3  10  -1   27.30    3.17
  -3 -10  -2   12.67    1.69
   3  10   2   13.90    1.62
   3  10   2   13.01    1.53
  -3  10  -2   17.90    2.43
   3 -10   3    0.40    0.48
   3  10   3    0.53    0.49
   3  10   3    0.77    0.55
  -3  10  -3    0.51    0.76
   3 -10   4    5.70    0.99
  -3  10  -4    4.46    1.10
   3  10   4    6.99    1.04
   3  10   4    5.75    0.97
  -3  10  -4    5.14    1.25
   3 -10   5    6.95    1.02
  -3  10  -5    8.13    1.37
   3  10   5    8.89    1.10
   3 -10   6    3.93    0.73
   3  10   6    4.01    0.71
   3 -10   7   17.59    1.40
  -3 -11   7    4.64    0.72
   3  11  -7    3.49    0.66
  -3 -11   6    1.59    0.49
   3  11  -5   13.20    1.36
   3  11  -4    3.11    0.80
   3  11  -4    1.91    0.64
   3  11  -3   21.10    1.98
   3  11  -3   20.07    1.78
   3  11  -2    2.85    0.81
   3  11  -2    5.93    0.96
   3  11  -1    0.28    0.44
  -3  11   1    0.20    0.58
   3  11  -1   -0.11    0.35
   3  11   0    4.66    0.96
  -3  11   0    4.92    1.19
   3  11   0    5.64    0.88
   3  11   1   15.47    1.63
  -3  11  -1   14.88    2.01
   3  11   2    8.98    1.18
   3  11   2    8.11    1.12
  -3  11  -2    8.33    1.51
   3 -11   3   10.35    1.19
   3  11   3   11.46    1.26
   3  11   3   11.84    1.29
  -3  11  -3   13.62    1.73
   3 -11   4    0.18    0.29
   3  11   4    0.48    0.39
  -3  11  -4    0.70    0.53
   3  11   5    6.27    0.82
   3 -11   5    6.34    0.80
  -3 -12   4   -0.09    0.36
   3  12  -4    0.18    0.30
  -3 -12   3    6.02    0.85
   3  12  -3    5.12    0.84
   3  12  -3    4.28    0.75
   3  12  -2   27.16    2.07
   3  12  -2   25.57    1.94
   3  12  -1    1.18    0.50
   3  12  -1    2.38    0.56
   3  12   0   31.00    2.22
  -3  12   0   30.37    2.41
   3  12   1   -0.09    0.37
  -3  12  -1   -0.13    0.43
  -3  12  -2    6.20    0.98
  -4   0  13    0.16    0.50
  -4   0  12    0.67    0.66
  -4   0  11   -0.28    0.61
  -4   0  10    3.06    0.92
  -4   0  10    2.99    0.82
  -4   0  10    0.32    0.90
  -4   0   9    0.32    0.61
  -4   0   9   -0.29    0.59
  -4   0   9   -0.35    0.91
  -4   0   8   74.72    4.57
  -4   0   8   76.32    4.51
  -4   0   7   -0.34    0.58
  -4   0   7    0.34    1.00
  -4   0   7    0.31    0.68
  -4   0   7    0.47    0.80
  -4   0   6  390.51   21.13
  -4   0   6  487.30   21.85
  -4   0   6  484.58   20.02
  -4   0   6  450.82   19.70
  -4   0   6  339.43   21.67
  -4   0   5    0.59    0.72
  -4   0   5    0.30    0.66
  -4   0   5   -0.32    0.62
  -4   0   5    0.85    0.84
  -4   0   5    0.58    0.57
  -4   0   5   -0.39    0.77
  -4   0   4  149.56    9.14
  -4   0   4  156.78    7.96
  -4   0   4  135.47    7.62
  -4   0   4  165.11    9.06
  -4   0   4  172.95    8.43
  -4   0   3    0.17    0.61
  -4   0   3   -0.46    0.76
  -4   0   3    0.28    0.63
  -4   0   3    0.14    0.55
  -4   0   3   -0.13    0.53
  -4   0   2  107.12    6.93
  -4   0   2   85.37    5.32
  -4   0   2   93.49    5.32
  -4   0   2  102.45    5.75
  -4   0   1   -0.32    0.69
  -4   0   1    0.13    0.49
  -4   0   1   -0.30    0.85
  -4   0   1   -0.14    0.57
  -4   0   1   -0.63    0.45
  -4   0   0  100.96    5.38
  -4   0   0  110.09    7.19
  -4   0   0   85.66    5.21
  -4   0   0   88.99    5.13
  -4   0   0   97.70    5.61
  -4   0  -1   -0.18    0.50
  -4   0  -1    0.71    0.50
  -4   0  -1   -0.35    0.85
  -4   0  -1    0.13    0.44
   4   0   1    0.49    0.59
  -4   0  -1   -0.30    0.58
  -4   0  -2  459.63   21.73
  -4   0  -2  470.36   21.21
  -4   0  -2  509.87   24.13
   4   0   2  489.49   22.49
  -4   0  -2  484.71   23.35
  -4   0  -3    0.68    0.63
  -4   0  -3   -0.15    0.54
  -4   0  -3   -0.46    0.89
   4   0   3   -0.27    0.53
  -4   0  -3   -0.74    0.96
  -4   0  -4   46.88    4.04
  -4   0  -4   46.12    3.35
  -4   0  -4   44.55    5.28
   4   0   4   44.30    4.08
  -4   0  -4   50.44    5.13
  -4   0  -5   -0.29    0.71
  -4   0  -6   -0.32    0.71
  -4   0  -7   -0.34    0.94
   4   0   7   -0.23    0.49
  -4   0  -8   25.70    3.33
   4   0   8   39.68    2.60
  -4   0  -9    0.56    0.83
   4   0   9    0.41    0.47
  -4   0 -10  108.51    6.86
   4   0  10  123.89    5.91
  -4   0 -11   -0.13    0.36
   4   0  11    0.07    0.29
  -4   1  13    3.68    0.88
  -4  -1  13    2.77    0.57
  -4  -1  13    2.56    0.76
  -4  -1  12    3.57    0.75
  -4   1  12    4.01    1.15
  -4  -1  12    3.77    1.04
  -4  -1  11   25.51    1.95
  -4  -1  11   25.27    2.12
  -4   1  11   19.87    2.69
  -4  -1  11   23.16    2.79
  -4   1  10   99.56    5.23
  -4  -1  10   98.57    5.19
  -4  -1  10   97.65    5.10
  -4  -1  10   96.11    4.85
  -4  -1  10   76.09    4.84
  -4   1  10   50.73    5.45
  -4  -1  10   68.07    5.83
  -4   1   9    6.09    1.21
  -4  -1   9    5.50    1.17
  -4  -1   9    5.94    1.20
  -4  -1   9    5.18    0.92
  -4   1   9    4.56    1.48
  -4  -1   9    3.33    1.36
  -4   1   8    0.68    0.71
  -4  -1   8    0.33    0.63
  -4  -1   8    0.47    0.72
  -4  -1   8    0.52    0.46
  -4  -1   8    1.36    1.05
  -4   1   7   28.01    2.47
  -4  -1   7   24.93    2.32
  -4  -1   7   22.90    2.18
  -4   1   7   23.78    2.20
  -4  -1   7   19.49    1.91
  -4   1   7   14.27    2.51
  -4  -1   7   20.74    2.89
  -4  -1   7   14.74    3.02
  -4   1   7   15.06    2.93
  -4   1   6    7.61    1.73
  -4  -1   6    7.45    1.72
  -4   1   6    9.04    1.41
  -4  -1   6    8.03    1.33
  -4   1   6    4.06    1.33
  -4  -1   6    6.82    1.18
  -4   1   6    7.61    1.19
  -4  -1   6    5.83    1.50
  -4   1   6    5.08    1.74
  -4   1   5   22.39    2.92
  -4  -1   5   27.85    3.20
  -4   1   5   28.52    2.48
  -4  -1   5   26.35    2.37
  -4  -1   5   26.63    2.33
  -4   1   5   25.83    2.28
  -4  -1   5   23.73    2.95
  -4   1   5   31.98    2.90
  -4  -1   5   27.34    2.65
  -4   1   5   25.26    3.04
  -4   1   4   20.44    2.79
  -4  -1   4   20.57    2.73
  -4   1   4   23.64    2.18
  -4  -1   4   22.67    2.11
  -4  -1   4   22.86    2.08
  -4   1   4   18.13    1.91
  -4   1   4   22.87    2.70
  -4  -1   4   25.78    2.84
  -4   1   4   25.19    2.44
  -4  -1   4   30.08    2.58
  -4   1   3  412.27   19.26
  -4  -1   3  381.90   19.00
  -4   1   3  353.18   17.35
  -4  -1   3  372.45   17.39
  -4  -1   3  377.83   17.32
  -4   1   3  336.43   17.19
  -4   1   3  435.80   18.77
  -4  -1   3  441.35   18.83
  -4   1   3  426.21   17.99
  -4  -1   3  435.68   17.99
  -4  -1   2  223.41   10.45
  -4   1   2  224.99   11.91
  -4  -1   2  219.84   11.78
  -4   1   2  198.15   10.10
  -4  -1   2  195.76   10.04
  -4  -1   2  197.63    9.97
  -4   1   2  177.79    9.87
  -4   1   2  259.42   11.45
  -4  -1   2  262.95   11.56
  -4   1   2  227.72   10.57
  -4  -1   2  214.39   10.44
  -4  -1   1  226.31   11.03
  -4   1   1  265.66   11.19
  -4  -1   1  259.64   11.45
  -4   1   1  258.48   13.06
  -4  -1   1  259.14   13.01
  -4   1   1  224.94   11.01
  -4  -1   1  207.53   10.86
  -4  -1   1  211.92   10.77
  -4   1   1  202.04   10.76
  -4   1   1  253.90   11.47
  -4  -1   1  247.77   11.37
  -4   1   0    6.09    1.14
  -4  -1   0    5.05    1.02
  -4  -1   0    4.17    0.91
  -4   1   0    6.38    1.04
  -4   1   0    3.88    1.40
  -4  -1   0    3.74    1.35
  -4   1   0    4.59    1.02
  -4  -1   0    2.49    0.84
  -4  -1   0    4.12    0.84
  -4   1   0    4.27    0.90
   4  -1   0    4.50    1.18
  -4   1  -1   66.73    4.49
  -4  -1  -1   66.23    4.41
  -4  -1  -1   63.28    4.14
  -4   1  -1   74.64    4.32
  -4  -1  -1   84.49    6.55
  -4   1  -1   74.57    5.94
  -4  -1  -1   72.40    5.77
  -4  -1  -1   58.05    3.88
  -4   1  -1   58.08    3.99
   4   1   1   75.44    5.06
   4  -1   1   73.32    5.17
  -4  -1  -1   69.94    5.34
  -4  -1  -2   14.16    1.88
  -4   1  -2   13.24    1.88
  -4  -1  -2   11.52    1.54
  -4   1  -2   14.37    1.68
  -4   1  -2   15.62    2.70
  -4  -1  -2   16.37    2.71
  -4  -1  -2   14.13    1.56
   4   1   2   14.16    2.06
   4  -1   2   15.17    2.22
  -4  -1  -2   18.87    2.68
  -4   1  -2   13.56    2.36
  -4   1  -3   53.00    4.11
  -4  -1  -3   49.35    3.91
  -4  -1  -3   47.11    3.40
  -4   1  -3   52.06    3.54
  -4   1  -3   42.61    5.01
  -4  -1  -3   52.81    5.29
   4   1   3   56.37    4.36
   4  -1   3   38.80    3.93
  -4  -1  -3   54.19    4.89
  -4   1  -3   46.16    4.82
  -4   1  -4   43.43    3.94
  -4  -1  -4   44.22    3.84
  -4  -1  -4   42.14    3.18
  -4   1  -4   53.84    5.75
  -4  -1  -4   41.19    5.03
   4   1   4   49.86    4.11
   4  -1   4   40.30    3.94
  -4  -1  -4   43.26    4.64
  -4   1  -4   41.26    4.74
  -4   1  -5   73.00    5.46
  -4  -1  -5   76.11    5.46
  -4   1  -5   62.32    3.93
  -4   1  -6  107.32    7.85
  -4  -1  -6  143.20    8.39
  -4   1  -7   13.78    2.40
  -4  -1  -7   13.43    2.32
   4  -1   7   21.50    1.81
   4   1   7   19.88    1.78
  -4   1  -8    0.64    0.83
  -4  -1  -8    1.23    0.91
   4  -1   8    2.08    0.67
   4   1   8    2.21    0.67
  -4   1  -9   20.01    2.68
  -4  -1  -9   22.52    2.72
   4  -1   9   24.82    1.91
   4   1   9   24.31    1.91
  -4   1 -10    6.38    1.29
  -4  -1 -10    8.64    1.45
   4   1  10    8.18    0.98
   4  -1  10    6.77    0.90
  -4   1 -11    1.71    0.56
  -4  -1 -11    1.12    0.51
  -4  -2  13   18.03    1.45
  -4   2  13   15.08    1.73
  -4  -2  13   19.70    1.82
  -4  -2  12   14.99    1.37
  -4  -2  12   17.44    1.59
  -4   2  12   15.36    2.02
  -4  -2  12   15.92    1.97
  -4  -2  11   28.68    2.13
  -4  -2  11   31.55    2.40
  -4   2  11   26.49    3.00
  -4  -2  11   25.04    2.78
  -4   2  10   55.30    3.45
  -4  -2  10   56.88    3.42
  -4  -2  10   50.11    3.31
  -4  -2  10   47.66    3.11
  -4  -2  10   39.74    3.16
  -4   2  10   36.45    3.99
  -4  -2  10   41.56    4.01
  -4  -2   9   12.41    1.61
  -4   2   9    8.55    1.38
  -4  -2   9   12.15    1.58
  -4  -2   9   11.19    1.39
  -4  -2   9    9.38    1.40
  -4   2   9    7.35    1.81
  -4  -2   9    8.49    1.78
  -4   2   8   11.32    1.61
  -4  -2   8    9.43    1.43
  -4  -2   8    8.45    1.41
  -4  -2   8   10.06    1.38
  -4  -2   8    8.71    1.39
  -4   2   8    8.47    1.92
  -4  -2   8    9.70    1.93
  -4   2   7  413.38   15.55
  -4  -2   7  409.63   15.45
  -4  -2   7  403.25   15.30
  -4  -2   7  329.88   14.70
  -4  -2   7  303.21   14.78
  -4   2   7  327.79   16.66
  -4  -2   7  313.09   16.35
   4   2  -6   16.72    2.75
  -4   2   6   33.72    3.64
  -4  -2   6   39.31    3.85
  -4   2   6   41.72    3.04
  -4  -2   6   38.23    2.87
  -4  -2   6   36.05    2.81
  -4  -2   6   31.14    2.50
  -4   2   6   26.65    3.23
  -4  -2   6   28.14    3.27
   4   2  -5   13.07    2.34
  -4   2   5   22.12    2.87
  -4  -2   5   20.93    2.75
  -4   2   5   25.60    2.30
  -4  -2   5   22.04    2.15
  -4  -2   5   24.63    2.16
  -4  -2   5   18.17    1.88
  -4  -2   5   20.60    2.61
  -4   2   5   15.91    2.36
  -4   2   5   26.86    2.64
  -4  -2   5   27.02    2.58
   4   2  -4   82.61    6.96
  -4   2   4  121.91    7.60
  -4  -2   4  117.85    7.45
  -4   2   4  119.36    7.16
  -4   2   4  125.16    6.43
  -4  -2   4  117.83    6.30
  -4  -2   4  114.25    6.18
  -4   2   4  104.71    6.01
  -4  -2   4   94.39    5.88
  -4  -2   4  124.16    7.30
  -4   2   4  147.72    7.05
  -4  -2   4  129.61    6.76
   4   2  -3   31.07    3.49
  -4   2   3   37.03    3.66
  -4  -2   3   40.51    3.71
  -4   2   3   36.20    2.77
  -4  -2   3   33.40    2.64
  -4  -2   3   35.76    2.67
  -4   2   3   31.77    2.52
  -4   2   3   35.66    3.23
  -4  -2   3   28.13    2.40
  -4  -2   3   37.55    3.31
  -4   2   3   38.39    3.01
  -4  -2   3   39.93    2.99
  -4   2   2    0.33    0.58
  -4  -2   2    0.16    0.65
  -4  -2   2    0.18    0.49
   4   2  -2   -0.30    0.72
  -4   2   2   -0.29    0.81
  -4  -2   2    0.28    0.86
  -4   2   2   -0.14    0.63
  -4  -2   2    0.14    0.53
  -4  -2   2    0.13    0.50
  -4   2   2   -0.13    0.41
  -4   2   1   13.01    1.38
  -4  -2   1   17.04    1.90
   4   2  -1   19.27    2.51
  -4  -2   1   19.43    2.57
  -4   2   1   16.63    2.50
  -4   2   1   14.25    1.62
  -4  -2   1   14.21    1.58
  -4  -2   1   16.49    1.64
  -4   2   1   12.27    1.49
  -4   2   1   19.25    1.97
  -4  -2   1   15.01    1.74
  -4   2   0   17.92    1.63
  -4  -2   0   16.07    1.88
   4   2   0   19.16    2.49
  -4  -2   0   18.90    3.00
  -4  -2   0   18.99    2.64
  -4   2   0   19.71    2.77
  -4   2   0   14.28    1.67
  -4  -2   0   16.14    1.70
  -4   2   0   15.30    1.68
   4  -2   0   15.55    2.14
  -4   2   0   18.69    1.99
  -4  -2   0   16.95    1.84
  -4   2  -1  105.46    6.01
  -4  -2  -1  131.22    6.85
   4   2   1  126.50    7.64
  -4  -2  -1  148.82    9.56
  -4   2  -1  116.94    8.15
  -4  -2  -1  113.16    7.90
   4   2   1  142.97    7.50
   4  -2   1  113.44    7.35
  -4   2  -1  122.05    6.82
  -4  -2  -1  110.98    6.57
  -4   2  -2  103.95    6.40
  -4  -2  -2  107.68    6.29
  -4   2  -2   94.17    5.52
  -4  -2  -2  103.43    5.98
   4   2   2  113.21    7.01
  -4  -2  -2  118.99    8.83
  -4   2  -2  110.70    8.06
  -4  -2  -2  117.24    7.93
   4   2   2  123.39    6.98
   4  -2   2  109.75    7.11
  -4   2  -2  104.28    7.72
  -4   2  -3   21.78    2.48
  -4  -2  -3   20.55    2.31
  -4   2  -3   19.04    1.82
  -4  -2  -3   20.62    2.09
   4   2   3   27.04    2.86
  -4   2  -3   21.49    3.41
  -4  -2  -3   18.52    3.04
   4   2   3   22.14    2.62
   4  -2   3   18.44    2.59
  -4   2  -3   26.77    3.62
  -4   2  -4   25.64    2.88
  -4  -2  -4   32.17    3.02
  -4   2  -4   24.43    2.11
  -4  -2  -4   21.74    2.23
   4   2   4   28.83    2.97
  -4   2  -4   37.04    4.71
  -4  -2  -4   27.48    3.90
   4   2   4   35.55    3.30
   4  -2   4   26.07    3.10
  -4   2  -4   27.20    3.90
  -4   2  -5   57.66    4.74
  -4  -2  -5   57.25    4.50
  -4   2  -5   52.32    3.43
  -4   2  -6    1.54    0.91
  -4  -2  -6    1.40    0.87
  -4   2  -7   68.61    5.71
  -4  -2  -7   76.88    5.77
   4  -2   7   80.35    4.42
   4   2   7   79.13    4.41
   4   2   7   80.73    4.37
  -4   2  -8   37.41    3.88
  -4  -2  -8   38.67    3.81
   4  -2   8   42.97    2.82
   4   2   8   48.97    2.96
  -4   2  -9   69.87    5.34
  -4  -2  -9   71.50    5.31
   4   2   9   83.08    4.42
  -4   2 -10   -0.51    0.55
  -4  -2 -10    0.34    0.48
   4   2  10    0.08    0.36
   4  -2  10    0.16    0.37
  -4  -3  13    5.64    0.75
  -4  -3  12    9.75    1.03
  -4  -3  12    7.92    1.08
  -4  -3  11    5.81    0.88
  -4  -3  11    5.67    0.98
  -4   3  11    5.35    1.27
  -4  -3  10  144.29    6.93
  -4  -3  10  131.99    7.12
  -4   3  10  125.23    8.15
  -4   3   9   14.87    1.74
  -4  -3   9   14.35    1.72
  -4  -3   9   14.96    1.61
  -4  -3   9   13.91    1.69
  -4   3   9   12.37    2.19
  -4   3   8  202.84    9.64
  -4  -3   8  180.51    9.43
  -4  -3   8  199.88    9.42
  -4  -3   8  176.02    9.48
  -4   3   8  189.39   10.92
  -4  -3   7    0.16    0.74
  -4  -3   7    0.59    0.63
  -4  -3   7   -0.17    0.58
  -4   3   7    0.59    0.65
   4   3  -6   16.50    2.65
  -4   3   6   22.05    3.27
  -4  -3   6   24.18    2.16
  -4  -3   6   20.49    2.16
   4   3  -5    1.05    0.84
  -4   3   5    0.42    0.83
  -4  -3   5    1.34    0.82
  -4  -3   5    1.61    0.61
  -4  -3   5    2.11    0.80
  -4  -3   4  121.73    7.23
   4   3  -4  100.23    7.75
  -4   3   4  127.83    8.95
  -4  -3   4  107.01    6.30
  -4  -3   3    0.62    0.64
   4   3  -3    0.68    0.82
  -4   3   3    2.06    1.15
  -4  -3   3    0.54    0.51
  -4  -3   3    0.81    0.53
   4   3  -2   23.88    3.08
  -4   3   2   20.32    3.11
  -4   3   2   18.82    1.87
  -4   3   1   40.89    2.68
  -4  -3   1   42.88    3.33
   4   3  -1   32.75    3.69
  -4   3   1   31.59    2.61
  -4   3   0  156.31    7.37
  -4  -3   0  160.25    8.16
   4   3   0  152.35    9.07
  -4  -3   0  163.06   10.48
  -4   3   0  124.34    7.29
   4  -3   0  135.36    8.32
  -4   3  -1    0.87    0.57
  -4  -3  -1    0.76    0.59
   4   3   1    0.58    0.81
  -4  -3  -1    1.44    1.25
   4   3   1    0.64    0.66
   4  -3   1    1.87    0.91
  -4   3  -2   20.64    1.87
  -4  -3  -2   18.86    2.15
   4   3   2   21.58    2.70
  -4  -3  -2   19.31    3.42
   4  -3   2   14.24    2.27
  -4   3  -3   15.66    1.65
  -4  -3  -3   14.81    1.80
   4   3   3   18.04    2.40
  -4  -3  -3   13.62    3.07
   4   3   3   18.51    2.32
   4  -3   3   14.04    2.27
  -4   3  -3   18.67    3.21
  -4   3  -4   32.16    2.48
  -4  -3  -4   27.83    2.57
   4   3   4   38.39    3.37
   4  -3   4   28.12    3.33
  -4   3  -4   32.91    4.50
  -4   3  -5    1.18    0.55
  -4  -3  -6  126.13    7.62
   4   3   6  121.29    6.27
  -4  -3  -7    4.79    1.36
   4   3   7    8.35    1.11
   4   3   7    6.33    0.94
  -4  -3  -8   46.82    3.97
  -4  -3  -9   -0.20    0.60
  -4  -3 -10    3.47    0.93
  -4  -4  13    0.94    0.34
  -4  -4  12   -0.07    0.30
  -4  -4  12    1.28    0.52
  -4  -4  11    4.48    0.78
  -4  -4  11    3.55    0.79
  -4  -4  10   48.88    3.08
  -4  -4  10   45.67    3.26
  -4  -4   9    1.19    0.66
  -4  -4   9    0.13    0.48
  -4  -4   9    0.16    0.63
  -4  -4   8   10.51    1.49
  -4  -4   8    9.83    1.37
  -4  -4   8   10.29    1.51
  -4  -4   7   59.60    3.97
  -4  -4   7   62.10    3.93
  -4  -4   7   57.89    4.07
  -4  -4   6   42.23    3.02
  -4  -4   6   37.01    2.84
  -4  -4   5   59.35    4.93
   4   4  -5   56.48    5.53
  -4   4   5   71.05    6.53
  -4  -4   5   67.05    4.32
  -4  -4   5   70.15    4.55
  -4  -4   4   78.13    5.49
  -4  -4   4   80.69    5.66
   4   4  -4   80.48    6.53
  -4   4   4   79.99    7.07
  -4  -4   4   83.40    4.85
  -4  -4   3   52.65    4.13
  -4  -4   3   51.06    4.12
   4   4  -3   46.64    4.75
  -4   4   3   50.45    5.43
  -4  -4   3   44.05    3.22
  -4  -4   2   21.91    2.53
   4   4  -2   24.10    3.13
  -4   4   1    0.52    0.44
  -4  -4   1    0.45    0.59
   4   4  -1   -0.34    1.05
  -4  -4   1    0.44    0.86
  -4   4   0  111.67    5.50
  -4  -4   0  110.46    6.26
   4   4   0   94.09    6.79
  -4  -4   0  103.94    8.13
  -4   4  -1  177.62    8.31
  -4  -4  -1  171.17    8.97
   4   4   1  164.91    9.85
  -4  -4  -1  158.10   11.28
   4   4   1  178.76    7.99
  -4   4  -2  174.57    8.42
  -4  -4  -2  174.49    9.00
  -4  -4  -2  165.23    8.98
   4   4   2  164.47    9.81
  -4  -4  -2  162.91   11.81
   4   4   2  173.21    8.12
   4   4   2  184.66    9.34
  -4   4  -3  160.67    7.41
  -4  -4  -3  133.23    7.86
   4   4   3  136.98    8.46
  -4  -4  -3  117.13   10.27
   4   4   3  145.41    7.03
   4   4   3  147.64    8.09
   4  -4   3  103.80    8.00
  -4   4  -4    0.14    0.41
  -4  -4  -4   -0.17    0.48
  -4  -4  -4    0.91    0.87
   4   4   4    0.36    0.42
  -4   4  -5   -0.14    0.48
  -4  -4  -5   -0.24    0.62
   4   4   5    0.12    0.46
  -4  -4  -6    2.68    0.97
   4   4   6    3.90    0.82
  -4  -4  -7    3.32    1.07
   4   4   7    3.11    0.69
  -4  -4  -8    3.89    1.09
   4   4   8    3.77    0.70
  -4  -4  -9   22.44    2.32
  -4  -4 -10    0.65    0.46
  -4  -5  12   -0.12    0.31
  -4  -5  12   -0.31    0.35
  -4  -5  11   45.99    2.72
  -4  -5  11   44.56    2.91
  -4  -5  10    0.10    0.38
  -4  -5  10    0.65    0.51
  -4  -5   9   10.04    1.24
  -4  -5   9    7.25    1.21
  -4  -5   8   12.98    1.51
  -4  -5   8   11.80    1.43
  -4  -5   8    9.88    1.49
  -4  -5   7    0.25    0.56
  -4   5   7    0.31    0.53
  -4  -5   7    0.69    0.70
  -4  -5   7    1.15    0.68
  -4  -5   7    0.18    0.58
  -4  -5   6    0.27    0.60
  -4   5   6   -0.16    0.51
  -4  -5   6    0.15    0.51
  -4  -5   6   -0.18    0.56
  -4  -5   5    4.46    1.16
  -4  -5   5    5.03    1.36
  -4   5   5    7.04    1.16
  -4  -5   5    5.66    1.08
  -4  -5   5    4.48    1.09
  -4  -5   4   13.06    2.05
  -4  -5   4   13.79    2.18
  -4   5   4   15.61    1.72
   4   5  -4   12.50    2.44
  -4   5   4   14.61    3.00
  -4  -5   4   14.20    1.70
  -4  -5   3  382.73   20.05
  -4  -5   3  475.02   20.71
  -4   5   3  459.92   19.20
   4   5  -3  415.43   21.53
  -4   5   3  415.24   22.80
  -4  -5   3  399.93   18.95
  -4  -5   2  282.29   14.02
  -4  -5   2  299.08   13.50
  -4   5   2  288.90   12.89
   4   5  -2  259.29   14.87
  -4  -5   2  239.15   12.54
  -4  -5   1   72.74    5.11
  -4  -5   1   68.06    4.61
  -4   5   1   64.02    4.16
   4   5  -1   57.44    5.40
  -4  -5   1   69.74    6.36
  -4  -5   0   31.29    3.16
  -4  -5   0   39.92    3.23
   4   5   0   33.15    3.72
  -4  -5   0   34.60    4.50
  -4  -5  -1    0.89    0.69
  -4  -5  -1    0.21    0.49
   4   5   1    0.32    0.63
  -4  -5  -1    0.52    0.88
   4   5   1   -0.11    0.40
   4  -5   1   -0.27    0.53
  -4  -5  -2    2.91    0.97
  -4  -5  -2    6.41    1.34
   4   5   2    5.01    0.87
  -4  -5  -3    0.67    0.69
   4   5   3    0.24    0.49
  -4  -5  -4    0.46    0.68
   4   5   4    0.47    0.44
  -4  -5  -5   63.04    4.69
   4   5   5   62.23    3.76
  -4  -5  -6   35.16    3.24
   4   5   6   32.69    2.37
  -4  -5  -7   18.35    2.26
   4   5   7   23.24    1.79
  -4  -5  -8    2.85    0.94
   4   5   8    3.06    0.59
  -4  -5  -9    5.90    1.11
  -4  -6  11    1.05    0.38
  -4  -6  11    0.35    0.33
  -4   6  10    0.12    0.42
  -4  -6  10    0.17    0.42
  -4  -6  10    0.11    0.44
  -4   6   9    2.48    0.72
  -4  -6   9    2.27    0.64
  -4  -6   9    1.50    0.65
  -4  -6   8   36.89    3.39
  -4   6   8   44.09    3.17
  -4  -6   8   45.50    2.95
  -4  -6   8   41.00    3.13
  -4   6   7   24.18    2.26
  -4  -6   7   25.26    2.11
  -4  -6   7   22.15    2.22
  -4   6   6  121.98    6.33
  -4  -6   6  126.20    6.17
  -4  -6   5    7.90    1.73
  -4   6   5   10.41    1.47
  -4  -6   5   10.40    1.38
  -4  -6   5    8.69    1.43
  -4  -6   4   29.34    3.29
  -4   6   4   32.65    2.65
  -4  -6   4   27.08    2.42
  -4  -6   3   12.71    2.16
  -4  -6   3   18.60    2.49
  -4   6   3   15.93    1.84
  -4  -6   3   17.22    1.83
  -4  -6   2   15.92    2.39
  -4  -6   2   16.86    2.10
  -4   6   2   18.09    1.93
  -4  -6   2   16.07    1.77
  -4  -6   1   53.73    4.50
  -4  -6   1   58.18    4.24
  -4   6   1   54.46    3.81
  -4  -6   0   14.26    2.08
  -4  -6   0   11.35    1.77
  -4  -6  -1    4.15    1.12
  -4  -6  -1    3.20    1.02
  -4  -6  -2  142.10    8.58
   4   6   2  167.10    7.84
  -4  -6  -3    7.53    1.47
   4   6   3    9.15    1.18
  -4  -6  -4   83.37    5.95
   4   6   4  107.41    5.37
  -4  -6  -5   51.20    4.15
   4   6   5   59.08    3.49
  -4  -6  -6    2.71    0.97
   4   6   6    2.57    0.66
  -4  -6  -7    7.31    1.34
   4   6   7    7.64    0.96
  -4  -6  -8    1.42    0.66
   4   6   8    1.85    0.47
  -4  -6  -9    3.43    0.78
  -4  -7  11    4.91    0.65
  -4   7  10   16.21    1.50
  -4  -7  10   17.73    1.30
  -4  -7  10   14.20    1.37
  -4   7   9   19.41    1.87
  -4  -7   9   24.51    1.75
  -4  -7   9   22.29    1.88
  -4  -7   8   22.00    2.32
  -4   7   8   18.67    1.91
  -4  -7   8   20.99    1.73
  -4  -7   8   18.63    1.85
  -4  -7   7   21.07    2.48
  -4   7   7   23.89    2.23
  -4  -7   7   26.30    2.04
  -4  -7   7   22.51    2.18
  -4  -7   6   10.25    1.79
  -4   7   6   10.14    1.43
  -4  -7   6    8.10    1.20
  -4  -7   6    8.34    1.38
  -4  -7   5   30.20    3.15
  -4   7   5   30.27    2.57
  -4  -7   5   25.76    2.25
  -4  -7   5   30.32    2.64
   4   7  -5   25.96    2.16
  -4  -7   4    1.62    0.88
  -4   7   4    1.16    0.69
  -4  -7   4    1.85    0.72
  -4  -7   3    2.53    1.00
  -4  -7   3    4.50    1.25
  -4   7   3    3.18    0.92
  -4  -7   3    3.01    0.80
  -4  -7   2   26.25    3.07
  -4   7   2   34.09    2.76
  -4  -7   2   30.26    2.50
  -4  -7   1   29.14    3.09
  -4  -7   1   29.99    2.86
  -4   7   1   27.48    2.51
  -4  -7   1   24.22    2.22
  -4  -7   0    0.25    0.69
  -4   7   0    1.03    0.63
  -4  -7   0   -0.21    0.63
  -4   7   0    0.31    0.76
  -4  -7  -1  155.27    7.96
  -4  -7  -1  148.38    7.77
  -4  -7  -2   20.29    2.38
   4   7   2   26.02    2.07
  -4  -7  -3   35.19    3.24
   4   7   3   41.18    2.77
  -4  -7  -4    8.04    1.49
   4   7   4    9.36    1.19
  -4  -7  -5   63.56    4.67
   4   7   5   77.94    4.17
  -4  -7  -6   29.50    2.77
   4   7   6   35.03    2.31
  -4  -7  -7   10.63    1.50
   4   7   7   11.51    1.13
  -4  -7  -8   -0.12    0.45
  -4  -8   9   10.11    1.21
  -4   8   9    8.34    1.08
  -4  -8   9    8.24    1.00
  -4  -8   8    0.46    0.54
  -4   8   8    0.75    0.59
  -4  -8   8    0.22    0.43
  -4  -8   7   16.37    1.97
  -4   8   7   18.52    1.81
  -4  -8   7   15.65    1.65
  -4  -8   6   15.94    1.97
  -4  -8   6   16.75    2.15
  -4   8   6   19.30    1.93
  -4  -8   6   18.71    1.89
  -4  -8   5   53.49    4.16
  -4   8   5   52.69    3.63
  -4  -8   5   45.55    3.45
   4   8  -5   56.41    3.37
  -4  -8   4    7.09    1.49
  -4  -8   4    8.30    1.57
  -4   8   4    6.90    1.19
  -4  -8   4    6.25    1.21
   4   8  -4    7.96    1.12
  -4  -8   3    6.92    1.51
  -4   8   3   11.26    1.51
   4   8  -3    8.39    1.21
  -4  -8   2    3.08    1.12
  -4   8   2    5.10    1.08
   4   8  -2    6.67    1.15
   4   8  -2    4.63    0.90
  -4  -8   1   67.60    4.90
  -4  -8   1   69.79    4.68
  -4   8   1   60.75    4.17
   4   8  -1   62.06    3.84
  -4  -8   0    3.63    1.06
  -4   8   0    3.30    0.92
  -4  -8   0    5.91    1.31
   4   8   0    4.84    0.91
  -4  -8  -1   22.97    2.42
  -4   8  -1   22.64    2.23
  -4  -8  -2   19.56    2.19
  -4   8  -2   16.87    1.91
   4   8   2   15.92    1.62
  -4  -8  -3    1.90    0.75
   4   8   3    1.02    0.55
  -4  -8  -4   12.40    1.69
   4   8   4   13.24    1.41
  -4  -8  -5    4.26    0.96
   4   8   5    6.12    0.90
  -4  -8  -6    0.28    0.46
   4   8   6   -0.34    0.31
  -4  -8  -7    3.90    0.80
   4   8   7    5.21    0.69
  -4   9   8    5.44    0.85
  -4  -9   8    6.53    0.83
  -4  -9   7    7.53    1.18
  -4   9   7    8.81    1.15
  -4  -9   7    8.82    1.08
  -4  -9   6    0.15    0.36
  -4  -9   6   -0.16    0.42
  -4   9   6    0.25    0.48
  -4  -9   6    0.11    0.41
  -4  -9   5    3.05    0.87
  -4   9   5    2.46    0.79
  -4  -9   5    2.19    0.71
   4   9  -5    2.40    0.65
  -4  -9   4    6.00    1.23
  -4  -9   4    5.15    1.01
   4   9  -4    7.36    1.04
  -4  -9   3    4.23    1.10
  -4   9   3    3.52    0.85
  -4  -9   3    1.02    0.67
   4   9  -3    3.62    0.79
  -4  -9   2   83.88    5.59
  -4   9   2   89.01    5.16
   4   9  -2   95.95    5.25
   4   9  -2   83.76    4.77
  -4   9   1    6.39    1.18
   4   9  -1    8.19    1.24
   4   9  -1    5.86    0.93
  -4  -9   0   31.45    2.86
  -4   9   0   31.17    2.60
   4   9   0   38.67    2.81
   4   9   0   31.23    2.32
  -4   9  -1    0.71    0.58
  -4  -9  -1    0.18    0.49
  -4  -9  -2   14.65    1.80
  -4   9  -2   14.20    1.61
   4   9   2   12.37    1.39
  -4   9  -3    3.88    0.83
  -4  -9  -3    2.05    0.77
   4   9   3    2.22    0.64
  -4   9  -4    1.23    0.53
  -4  -9  -4    1.29    0.58
   4   9   4    0.68    0.45
  -4   9  -5    3.75    0.72
  -4  -9  -5    4.46    0.90
   4   9   5    4.54    0.73
  -4  -9  -6   19.95    1.67
   4   9   6   17.79    1.39
  -4  10   7    4.06    0.67
  -4 -10   6   15.46    1.51
  -4  10   6   20.91    1.67
  -4 -10   5    8.17    1.16
  -4  10   5   11.09    1.23
   4  10  -5   10.79    1.12
  -4 -10   5    9.00    1.07
  -4 -10   4    1.01    0.57
  -4  10   4    2.05    0.63
  -4 -10   4    0.52    0.46
   4  10  -4    1.25    0.51
  -4 -10   3   19.34    2.00
  -4  10   3   20.66    1.85
   4  10  -3   22.42    1.78
  -4 -10   3   20.46    1.82
  -4 -10   2    9.49    1.36
  -4  10   2    8.57    1.16
   4  10  -2    8.97    1.23
   4  10  -2    8.76    1.08
  -4 -10   2    6.82    1.06
  -4 -10   1    1.03    0.57
  -4  10   1    1.56    0.59
   4  10  -1    1.39    0.60
   4  10  -1    1.35    0.51
  -4  10   0    2.09    0.64
   4  10   0    1.97    0.68
   4  10   0    1.90    0.57
  -4  10  -1   56.18    3.54
   4  10   1   65.47    3.76
  -4  10  -2   21.57    1.84
   4  10   2   27.37    2.03
  -4  10  -3   12.84    1.27
   4  10   3   10.70    1.18
  -4  10  -4    1.62    0.44
   4  10   4    2.50    0.55
   4  10   4    2.37    0.51
  -4 -11   3   16.72    1.47
  -4  11   3   17.30    1.40
   4  11  -3   14.89    1.33
  -4 -11   2    6.09    0.87
  -4  11   2    7.84    0.93
   4  11  -2    6.39    0.90
   4  11  -2    8.40    0.93
  -4 -11   2    7.59    0.88
  -4  11   1    0.24    0.30
   4  11  -1    0.09    0.34
  -4 -11   1    0.40    0.34
   4  11  -1    0.61    0.33
  -4  11   0    6.65    0.83
   4  11   0    7.63    0.93
  -4 -11   0    5.21    0.78
   4  11   1    4.76    0.74
  -5   0  12   37.88    2.78
  -5   0  11    0.39    0.60
  -5   0  10   30.02    2.27
  -5   0  10   27.94    2.10
  -5   0   9    0.14    0.61
  -5   0   9   -0.25    0.54
  -5   0   9   -0.60    0.72
  -5   0   8   76.18    4.54
  -5   0   8   76.89    4.45
  -5   0   7    0.18    0.65
  -5   0   7   -0.32    0.71
  -5   0   7    0.35    0.91
  -5   0   6  116.87    6.58
  -5   0   6  120.22    6.45
  -5   0   5   -0.19    0.67
  -5   0   5   -0.17    0.64
  -5   0   5    0.34    0.74
  -5   0   4  106.48    6.34
  -5   0   4   99.97    6.10
  -5   0   3    0.44    0.68
  -5   0   3    0.37    0.63
  -5   0   3    0.17    0.57
  -5   0   2   11.77    1.78
  -5   0   2   13.57    1.74
  -5   0   2   11.21    1.58
  -5   0   1    0.85    0.72
  -5   0   1   -0.18    0.51
  -5   0   1   -0.19    0.71
  -5   0   1   -0.17    0.54
  -5   0   0   13.37    1.86
  -5   0   0    9.05    1.31
  -5   0   0   14.30    1.79
  -5   0   0   11.11    1.60
  -5   0   0   12.79    1.62
  -5   0  -1   -0.23    0.59
  -5   0  -1   -0.15    0.50
  -5   0  -1   -0.19    0.50
  -5   0  -1   -0.20    0.61
  -5   0  -1   -0.17    0.51
  -5   0  -2   45.09    3.33
  -5   0  -2   49.38    3.79
  -5   0  -2   45.34    3.53
  -5   0  -2   46.96    3.97
  -5   0  -3    0.25    0.70
  -5   0  -3   -0.30    0.55
  -5   0  -3    0.21    0.51
  -5   0  -3    0.54    0.59
  -5   0  -4   31.51    2.64
  -5   0  -4   38.91    3.08
  -5   0  -4   41.28    3.70
  -5   0  -5    0.27    0.70
  -5   0  -5    0.13    0.45
  -5   0  -6   47.17    3.03
   5   0   6   55.14    3.01
  -5   0  -7   -0.23    0.55
   5   0   7    0.17    0.36
  -5   0  -8    3.49    1.03
   5   0   8    6.38    0.79
  -5   1  12    0.40    0.43
  -5  -1  12    0.37    0.35
  -5   1  11   -0.19    0.46
  -5  -1  11    0.18    0.47
  -5   1  10   11.45    1.35
  -5  -1  10    8.62    1.18
  -5  -1  10   12.88    1.35
  -5   1  10    6.72    1.52
  -5  -1  10    8.44    1.58
  -5   1   9   48.69    3.17
  -5  -1   9   47.43    3.13
  -5  -1   9   44.43    3.01
  -5   1   8    1.45    0.88
  -5  -1   8    1.09    0.72
  -5  -1   8    1.03    0.71
  -5   1   8    1.99    0.78
  -5   1   8   -0.33    0.97
  -5  -1   8    0.31    0.62
  -5   1   7   88.42    5.11
  -5  -1   7   75.58    4.85
  -5  -1   7   78.14    4.77
  -5   1   7   82.94    4.86
  -5   1   7   60.39    5.62
  -5  -1   7   65.68    5.71
  -5   1   6    4.31    1.13
  -5  -1   6    5.27    1.24
  -5  -1   6    4.03    1.13
  -5   1   6    3.99    1.01
  -5   1   6    3.09    1.36
  -5  -1   6    3.70    1.37
  -5   1   5   12.20    1.67
  -5  -1   5    9.81    1.52
  -5  -1   5    9.65    1.44
  -5   1   5    8.46    1.40
  -5   1   5    8.62    1.88
  -5  -1   5   10.83    2.15
  -5   1   4    0.69    0.85
  -5  -1   4    0.67    0.76
  -5   1   4    0.19    0.67
  -5  -1   4    0.37    0.57
  -5  -1   4    1.17    0.74
  -5   1   4    0.50    0.64
  -5   1   3   -0.44    0.84
  -5  -1   3    0.21    0.73
  -5   1   3   -0.19    0.62
  -5  -1   3    0.18    0.62
  -5  -1   3   -0.16    0.56
  -5   1   3   -0.17    0.60
  -5   1   2   -0.44    0.83
  -5  -1   2    1.46    0.89
  -5   1   2    1.49    0.82
  -5  -1   2   -0.16    0.62
  -5   1   2   -0.50    0.70
  -5  -1   1   22.19    2.33
  -5   1   1   20.96    2.26
  -5  -1   1   20.95    2.24
  -5  -1   1   20.36    2.09
  -5   1   1   19.22    2.07
  -5   1   1   22.57    2.47
  -5  -1   1   20.96    2.35
  -5   1   0  120.20    6.61
  -5  -1   0  131.19    7.24
  -5   1   0  124.71    7.10
  -5  -1   0  114.93    6.87
  -5  -1   0  127.72    6.86
  -5   1   0  117.77    6.86
  -5   1   0  140.40    7.62
  -5  -1   0  136.51    7.49
  -5   1  -1   51.90    3.55
  -5  -1  -1   63.66    4.19
  -5   1  -1   47.94    3.81
  -5  -1  -1   53.34    3.86
  -5  -1  -1   44.94    3.49
  -5   1  -1   49.55    3.73
  -5   1  -1   61.10    4.39
  -5  -1  -1   59.97    4.29
  -5   1  -2   19.20    1.93
  -5  -1  -2   21.58    2.31
  -5   1  -2   16.71    2.10
  -5  -1  -2   18.90    2.13
  -5  -1  -2   16.14    1.88
  -5   1  -2   17.39    2.05
  -5   1  -2   20.94    2.47
  -5  -1  -2   23.72    2.55
  -5   1  -3   15.44    1.75
  -5  -1  -3   20.41    2.17
  -5   1  -3   15.74    2.05
  -5  -1  -3   12.78    1.84
  -5   1  -3   15.20    1.97
  -5   1  -3   18.02    2.37
  -5  -1  -3   19.87    2.40
  -5   1  -4    0.53    0.78
  -5  -1  -4    0.25    0.65
  -5   1  -4    1.28    0.57
  -5   1  -4   -0.20    0.64
  -5   1  -5    2.13    0.87
  -5  -1  -5    2.26    0.99
  -5  -1  -5    1.76    0.66
  -5   1  -5    3.27    0.80
  -5   1  -5    3.84    0.97
  -5   1  -6    2.03    0.97
  -5  -1  -6    4.15    1.18
  -5  -1  -6    3.51    0.76
  -5   1  -6    4.54    0.86
   5  -1   6    2.17    0.64
   5   1   6    3.25    0.74
  -5   1  -6    2.67    0.87
   5  -1   7   59.26    3.08
   5   1   7   58.76    3.09
   5   1   7   52.34    2.90
  -5   1  -7   33.37    3.49
  -5  -1  -7   38.81    3.66
   5  -1   8   19.31    1.41
   5   1   8   18.52    1.39
  -5   1  -8   13.96    1.81
  -5  -1  -8   15.41    1.86
  -5   2  11    5.25    1.12
  -5  -2  11    5.90    1.07
  -5   2  10   29.62    2.15
  -5  -2  10   28.97    2.09
  -5  -2  10   27.30    2.07
  -5  -2  10   23.23    2.52
  -5   2   9    0.13    0.54
  -5  -2   9    0.12    0.50
  -5  -2   9    0.25    0.62
  -5  -2   9    0.31    0.45
  -5   2   9    0.28    0.81
  -5  -2   9    0.50    0.69
  -5   2   8    4.38    1.01
  -5  -2   8    3.58    0.93
  -5  -2   8    4.39    1.02
  -5  -2   8    3.67    0.79
  -5   2   8    2.16    1.10
  -5  -2   8    3.67    1.34
  -5   2   7    1.69    0.80
  -5  -2   7    3.02    0.91
  -5  -2   7    0.77    0.68
  -5  -2   7    1.45    0.60
  -5  -2   7    1.51    0.99
  -5   2   6    6.67    1.26
  -5  -2   6    4.75    1.12
  -5  -2   6    6.03    1.21
  -5   2   6    4.47    1.08
  -5  -2   6    5.85    1.04
  -5   2   6    4.82    1.50
  -5  -2   6    5.25    1.44
  -5   2   5   77.16    5.02
  -5  -2   5   87.47    5.08
  -5  -2   5   80.78    4.87
  -5   2   5   81.55    4.90
  -5  -2   5   67.15    4.53
  -5   2   4    2.55    1.04
  -5  -2   4    1.94    0.93
  -5   2   4    1.71    0.90
  -5  -2   4    1.24    0.80
  -5  -2   4    1.80    0.74
  -5   2   4    1.65    0.74
  -5  -2   4    1.08    0.66
  -5   2   3  262.45   12.41
  -5  -2   3  253.51   12.19
  -5  -2   3  247.53   12.02
  -5   2   3  236.87   12.03
  -5  -2   3  210.54   11.73
  -5   2   3  293.44   13.09
  -5  -2   3  289.98   12.88
  -5  -2   2   64.03    4.47
  -5   2   2   67.05    4.55
  -5  -2   2   73.08    4.53
  -5  -2   2   69.17    4.36
  -5   2   2   59.76    4.27
  -5  -2   2   57.52    4.12
  -5   2   2   84.97    5.18
  -5  -2   2   79.41    4.94
  -5   2   1   10.92    1.79
  -5  -2   1   11.22    1.76
  -5  -2   1   10.75    1.61
  -5   2   1   11.06    1.66
  -5  -2   1    4.65    1.12
  -5  -2   1    9.56    1.40
  -5   2   1   10.91    1.50
  -5   2   0    3.54    1.10
  -5  -2   0    4.03    1.12
  -5   2   0    4.65    0.95
  -5  -2   0    5.54    1.22
  -5   2   0    3.85    1.01
  -5  -2   0    3.68    0.99
  -5   2   0    4.27    1.02
  -5   2  -1   15.95    2.14
  -5   2  -1   16.06    1.77
  -5  -2  -1   19.73    2.20
  -5   2  -1   16.59    2.03
  -5  -2  -1   13.75    1.75
  -5   2  -1   13.90    1.87
  -5  -2  -1   18.99    2.19
  -5   2  -2    4.27    1.27
  -5  -2  -2    6.20    1.34
  -5   2  -2    6.27    1.12
  -5  -2  -2    7.26    1.36
  -5   2  -2    2.86    0.98
  -5  -2  -2    3.85    1.02
  -5   2  -2    6.01    1.24
  -5   2  -3   49.40    3.36
  -5  -2  -3   55.01    3.84
  -5   2  -3   42.57    3.64
  -5  -2  -3   42.55    3.46
  -5   2  -3   45.69    3.68
  -5   2  -3   49.27    4.07
  -5  -2  -3   50.69    3.94
  -5   2  -4   24.72    2.10
  -5  -2  -4   24.30    2.31
  -5   2  -4   16.95    2.18
  -5  -2  -4   17.79    2.08
  -5   2  -4   15.48    2.03
  -5   2  -4   17.84    2.39
  -5  -2  -4   22.44    2.49
  -5   2  -5   10.53    1.87
  -5  -2  -5   14.74    2.06
  -5   2  -5   15.60    1.61
   5   2   5   14.58    1.43
  -5   2  -5   10.17    1.65
  -5   2  -6    6.31    1.40
  -5  -2  -6    8.35    1.51
  -5  -2  -6    7.72    1.08
  -5   2  -6    8.20    1.07
   5  -2   6    5.48    0.85
   5   2   6    6.28    0.90
   5   2   6    8.52    1.00
  -5   2  -6    4.35    1.09
  -5   2  -7    6.21    1.29
  -5  -2  -7    7.15    1.29
   5  -2   7    7.06    0.87
   5   2   7    7.53    0.90
   5   2   7    8.32    0.90
  -5   2  -7    5.33    1.08
  -5   2  -8    3.15    0.80
  -5  -2  -8    2.33    0.73
   5  -2   8    3.32    0.57
   5   2   8    3.38    0.57
  -5   2  -8    2.72    0.73
  -5  -2  -8    3.33    0.77
  -5   2  -8    2.04    0.66
   5   2   8    3.59    0.52
  -5  -3  11    2.88    0.52
  -5  -3  10   10.11    1.10
  -5  -3   9    5.78    0.99
  -5  -3   9    4.97    0.85
  -5   3   9    4.50    1.25
  -5   3   8   24.67    2.20
  -5  -3   8   21.28    2.06
  -5  -3   8   24.46    2.03
  -5   3   8   25.15    2.87
  -5   3   7    2.94    0.88
  -5  -3   7    2.61    0.88
  -5  -3   7    2.29    0.77
  -5   3   7    3.96    1.34
  -5   3   6   78.91    4.76
  -5  -3   6   72.16    4.53
  -5  -3   6   68.01    4.36
  -5   3   6   76.80    5.67
  -5   3   5   -0.18    0.60
  -5  -3   5    0.16    0.57
  -5  -3   5    0.61    0.62
  -5   3   4   27.78    2.64
  -5  -3   4   27.61    2.49
  -5  -3   4   24.88    2.36
  -5   3   3   10.16    1.73
  -5  -3   3    7.38    1.52
  -5   3   3    7.58    1.42
  -5  -3   3    9.63    1.41
  -5   3   3    8.21    1.36
  -5  -3   3    7.87    1.33
  -5  -3   2  257.99   13.62
  -5  -3   2  304.06   14.48
  -5   3   2  297.80   13.75
  -5   3   2  267.30   13.38
  -5  -3   2  248.85   13.18
  -5   3   1   22.10    2.03
  -5  -3   1   17.51    2.16
  -5   3   1   18.33    2.07
  -5   3   1   15.03    1.87
  -5   3   1   19.83    2.38
  -5   3   0   58.57    3.66
  -5  -3   0   50.23    3.96
  -5   3   0   48.50    3.71
  -5   3   0   44.35    3.55
  -5   3   0   52.46    4.04
  -5   3  -1    6.53    1.36
  -5   3  -1    7.69    1.23
  -5  -3  -1    5.82    1.25
  -5   3  -1    7.97    1.35
  -5   3  -1    6.36    1.25
  -5   3  -2   60.46    3.90
  -5  -3  -2   62.13    4.39
  -5   3  -2   58.70    4.19
  -5   3  -2   47.71    3.95
   5   3   2   64.26    3.65
  -5   3  -2   61.77    4.51
  -5   3  -3   16.84    1.73
  -5  -3  -3   13.02    1.80
  -5   3  -3   13.74    1.82
   5   3   3   11.67    1.33
  -5   3  -3    8.60    1.54
  -5   3  -4   14.75    1.60
  -5  -3  -4   16.88    1.88
  -5   3  -4   11.29    1.67
   5   3   4   14.48    1.46
  -5   3  -4    9.60    1.68
  -5   3  -5   16.71    1.63
   5   3   5   18.38    1.50
   5   3   6   25.22    1.67
  -5   3  -6    9.44    1.62
   5   3   7    9.47    0.94
  -5   3  -7    4.94    1.05
  -5   3  -8    0.23    0.40
   5   3   8    0.10    0.22
  -5  -4  11   12.61    1.06
  -5  -4  11   14.84    1.21
  -5  -4  10   26.73    1.80
  -5  -4  10   23.47    1.84
  -5  -4   9    2.86    0.66
  -5  -4   9    2.16    0.65
  -5  -4   8    1.27    0.66
  -5  -4   8    1.25    0.57
  -5  -4   8    0.67    0.54
  -5  -4   7    2.87    0.84
  -5  -4   7    2.09    0.72
  -5  -4   7    1.63    0.69
  -5  -4   6   41.83    2.98
  -5  -4   6   34.92    2.77
  -5  -4   5   54.94    3.69
  -5  -4   4    7.63    1.48
  -5  -4   4    7.54    1.24
  -5  -4   3   58.62    4.50
  -5  -4   3   50.88    3.64
  -5  -4   2    3.12    0.97
  -5  -4   2    2.88    0.90
  -5  -4   1    3.54    1.07
  -5  -4   1    2.32    0.92
  -5   4   1    2.69    0.85
  -5  -4   1    1.59    0.74
  -5  -4   0    5.20    1.24
  -5   4   0    5.94    1.17
  -5  -4  -1   18.48    2.30
  -5   4  -1   19.39    2.13
  -5  -4  -2   14.39    1.92
   5   4   2   14.45    1.43
  -5   4  -2   10.52    1.64
  -5  -4  -3   47.01    3.59
   5   4   3   57.30    3.12
  -5  -4  -4   33.55    2.71
   5   4   4   35.40    2.25
   5   4   5   87.57    3.97
  -5   4  -5   44.14    4.06
  -5   4  -6    2.44    0.85
   5   4   6    3.04    0.60
  -5   4  -7    1.29    0.62
   5   4   7    1.60    0.42
  -5  -5  10    3.36    0.58
  -5  -5  10    3.36    0.63
  -5  -5   9   39.54    2.41
  -5  -5   9   33.87    2.44
  -5  -5   8   10.69    1.18
  -5  -5   8    9.76    1.17
  -5  -5   8    7.27    1.13
  -5  -5   7   80.75    4.44
  -5  -5   7   72.57    4.52
  -5  -5   6    7.96    1.20
  -5  -5   6    5.55    1.08
  -5  -5   5    0.58    0.53
  -5  -5   5    0.49    0.51
  -5  -5   4   -0.24    0.53
  -5  -5   4    0.30    0.49
  -5  -5   4   -0.17    0.65
  -5  -5   3    1.30    0.92
  -5  -5   3    2.31    0.78
  -5  -5   2   15.37    2.23
  -5  -5   2   13.84    1.68
  -5  -5   1   38.41    3.57
  -5  -5   1   35.40    2.83
  -5  -5   0    6.64    1.36
  -5  -5   0    7.73    1.54
  -5  -5  -1   50.46    4.01
  -5  -5  -2   45.60    3.64
   5   5   2   50.57    2.96
  -5  -5  -3   12.25    1.67
   5   5   3   13.15    1.31
  -5   5  -3    8.23    1.40
  -5  -5  -4    2.68    0.80
  -5   5  -4    1.95    0.79
   5   5   4    2.85    0.66
  -5   5  -5   -0.33    0.59
   5   5   5    0.51    0.39
  -5   5  -6    3.49    0.84
   5   5   6    4.55    0.68
   5   5   7   18.00    1.25
  -5   5  -7   14.02    1.51
  -5  -6   9   19.74    1.43
  -5  -6   9   17.42    1.50
  -5  -6   8   11.33    1.14
  -5  -6   8    9.22    1.18
  -5  -6   7    0.91    0.53
  -5  -6   7    0.51    0.53
  -5  -6   6   16.53    1.56
  -5  -6   6   11.00    1.48
  -5  -6   5    3.26    0.93
  -5  -6   5    3.97    0.87
  -5  -6   5    2.29    0.78
  -5  -6   4   53.35    3.26
  -5  -6   4   57.60    3.58
  -5  -6   3    2.99    1.02
  -5  -6   3    3.96    0.93
  -5  -6   3    2.81    0.82
  -5  -6   2   29.09    3.05
  -5  -6   2   28.83    2.40
  -5  -6   1    5.24    1.32
  -5   6   1    6.84    1.15
  -5  -6   1    5.07    1.03
  -5  -6   0    0.94    0.77
  -5   6   0   -0.15    0.50
  -5  -6   0   -0.14    0.52
  -5  -6  -1    0.42    0.55
  -5   6  -1   -0.16    0.48
  -5  -6  -1   -0.19    0.52
  -5  -6  -2   26.97    2.68
  -5  -6  -2   32.78    2.83
  -5   6  -2   29.01    2.51
  -5  -6  -3    0.17    0.47
  -5  -6  -3    0.18    0.50
   5   6   3    0.19    0.38
  -5  -6  -4   14.07    1.71
   5   6   4   11.75    1.20
  -5  -6  -5    0.45    0.49
  -5   6  -5    0.13    0.43
   5   6   5    0.62    0.41
  -5  -6  -6   16.68    1.67
   5   6   6   17.35    1.27
  -5  -7   8    2.34    0.49
  -5  -7   8    1.27    0.48
  -5  -7   7   16.06    1.36
  -5  -7   7   17.07    1.56
  -5  -7   6   -0.19    0.42
  -5  -7   6   -0.12    0.46
  -5  -7   5   10.07    1.51
  -5   7   5   14.69    1.55
  -5  -7   5   13.66    1.39
  -5  -7   5   13.92    1.56
   5   7  -5   13.42    1.31
  -5  -7   4   -0.41    0.40
  -5   7   4    0.40    0.43
  -5  -7   4    0.23    0.45
  -5  -7   4   -0.14    0.49
   5   7  -4    0.30    0.41
  -5  -7   3    0.44    0.61
  -5   7   3   -0.14    0.51
  -5  -7   3   -0.12    0.53
  -5  -7   3    0.15    0.57
  -5  -7   2   21.46    2.47
  -5   7   2   22.22    2.07
  -5  -7   2   23.50    2.01
  -5  -7   1   22.66    2.50
  -5   7   1   22.80    2.10
  -5  -7   1   20.88    1.95
  -5  -7   0   44.73    3.51
  -5   7   0   42.80    3.00
  -5  -7  -1   26.52    2.62
  -5  -7  -1   37.69    2.94
  -5   7  -1   33.98    2.63
  -5  -7  -1   30.84    2.36
  -5  -7  -2    1.33    0.66
  -5   7  -2    1.51    0.64
  -5  -7  -2    2.46    0.79
  -5  -7  -2    2.39    0.65
  -5  -7  -3    8.69    1.25
  -5   7  -3    8.11    1.18
  -5  -7  -3    7.07    1.23
   5   7   3    9.48    1.02
  -5  -7  -3    7.36    1.02
  -5   7  -4    2.07    0.66
  -5  -7  -4    2.51    0.74
   5   7   4    1.88    0.48
  -5   7  -5    1.53    0.52
  -5  -7  -5    1.54    0.57
   5   7   5    1.56    0.41
  -5  -8   7    6.40    0.82
  -5   8   6    3.20    0.66
  -5  -8   6    2.25    0.56
  -5  -8   5   27.87    2.39
  -5   8   5   31.44    2.32
  -5  -8   5   28.50    2.22
   5   8  -5   35.30    2.16
  -5   8   4   13.36    1.39
  -5  -8   4    9.86    1.25
   5   8  -4   11.97    1.19
  -5  -8   3   16.55    1.97
  -5   8   3   21.70    1.90
  -5  -8   3   18.03    1.78
   5   8  -3   22.68    1.71
  -5  -8   2   29.79    2.75
  -5   8   2   34.01    2.54
  -5  -8   2   29.01    2.41
   5   8  -2   36.98    2.31
  -5  -8   1    2.98    0.89
  -5   8   1    3.55    0.82
   5   8  -1    2.12    0.57
  -5   8   0    0.75    0.49
   5   8   0    0.16    0.38
  -5  -8  -1    1.32    0.61
  -5   8  -1    2.05    0.64
  -5  -8  -2   -0.13    0.40
  -5   8  -2    0.23    0.44
  -5  -8  -3   22.08    1.83
  -5  -8  -3   25.12    2.07
  -5   8  -3   24.69    1.89
   5   8   3   21.28    1.58
  -5   8  -4    1.61    0.49
  -5  -9   5   -0.08    0.31
  -5  -9   4    0.22    0.33
  -5   9   4   -0.09    0.30
  -5  -9   4    0.43    0.36
   5   9  -4    0.14    0.26
  -5  -9   3    2.10    0.62
  -5   9   3    2.24    0.61
  -5  -9   3    3.26    0.70
   5   9  -3    2.58    0.57
  -5  -9   2    4.61    0.79
  -5  -9   2    6.85    1.03
  -5   9   2    6.91    0.95
   5   9  -2    7.47    0.85
  -5  -9   2    6.23    0.90
  -5  -9   1    2.07    0.59
  -5   9   1    2.30    0.59
  -5  -9   1    2.26    0.59
   5   9  -1    2.12    0.49
  -5  -9   0    3.37    0.72
  -5   9   0    4.75    0.79
   5   9   0    4.51    0.73
  -5  -9  -1    0.60    0.41
  -5   9  -1    0.54    0.37
   5   9   1    0.47    0.36
  -6   0   9   -0.08    0.37
  -6   0   9    0.14    0.34
  -6   0   8    0.62    0.51
  -6   0   8    0.76    0.51
  -6   0   7   -0.25    0.64
  -6   0   7   -0.35    0.51
  -6   0   6   12.99    1.67
  -6   0   6   13.80    1.59
  -6   0   5   -0.16    0.55
  -6   0   5    0.14    0.68
  -6   0   4    0.17    0.78
  -6   0   4    0.45    0.55
  -6   0   3   -0.22    1.00
  -6   0   3   -0.35    0.94
  -6   0   3   -0.47    0.68
  -6   0   2  294.58   14.15
  -6   0   2  274.32   13.82
  -6   0   1   -0.21    0.76
  -6   0   1   -0.16    0.61
  -6   0   0   28.80    2.66
  -6   0   0   29.33    2.58
  -6   0   0   32.55    3.02
  -6   0  -1   -0.21    0.55
  -6   0  -1   -0.28    0.50
  -6   0  -1    0.37    0.57
  -6   0  -1   -0.16    0.67
  -6   0  -2    0.42    0.71
  -6   0  -2    0.56    0.55
  -6   0  -2    0.55    0.59
  -6   0  -2    0.15    0.52
  -6   0  -3    0.20    0.59
  -6   0  -3    0.13    0.43
  -6   0  -3   -0.35    0.57
  -6   0  -3   -0.43    0.65
  -6   0  -4    0.19    0.55
  -6   0  -4    0.23    0.41
  -6   0  -4   -0.16    0.48
   6   0   4   -0.06    0.28
  -6   0  -5    0.37    0.39
   6   0   5    0.06    0.25
  -6   0  -5   -0.14    0.39
   6   0   5   -0.05    0.23
  -6   1   9    3.14    0.64
  -6  -1   9    3.99    0.67
  -6  -1   9    2.73    0.60
  -6   1   8    9.11    1.14
  -6  -1   8    8.71    1.10
  -6  -1   8    8.52    1.08
  -6   1   8    8.83    1.07
  -6   1   7    5.37    1.03
  -6  -1   7    7.62    1.12
  -6  -1   7    5.28    0.96
  -6   1   7    6.61    1.04
  -6   1   6   16.95    1.84
  -6  -1   6   16.81    1.78
  -6  -1   6   13.97    1.64
  -6   1   6   18.65    1.80
  -6   1   5   39.75    3.02
  -6  -1   5   41.62    3.00
  -6  -1   5   34.75    2.77
  -6   1   5   36.22    2.81
  -6   1   4    0.51    0.71
  -6  -1   4    0.16    0.59
  -6  -1   4    0.15    0.63
  -6   1   4   -0.15    0.56
  -6   1   3   45.16    3.43
  -6  -1   3   40.81    3.24
  -6  -1   3   46.09    3.28
  -6   1   3   38.21    3.10
  -6   1   3   54.21    4.03
  -6  -1   3   51.97    3.86
  -6   1   2    3.29    1.19
  -6  -1   2    2.89    1.08
  -6   1   2    3.12    1.06
  -6  -1   2    1.90    0.92
  -6  -1   2    3.65    0.96
  -6   1   2    3.05    0.93
  -6   1   1    9.79    1.62
  -6   1   1    8.15    1.44
  -6  -1   1    6.27    1.28
  -6  -1   1    8.82    1.36
  -6   1   1    5.69    1.20
  -6   1   0   11.89    1.81
  -6  -1   0   11.55    1.71
  -6   1   0   12.68    1.49
  -6   1   0   10.44    1.56
  -6  -1   0    9.61    1.47
  -6  -1   0   13.57    1.62
  -6   1   0    9.03    1.47
  -6  -1  -1   16.01    1.75
  -6   1  -1   20.21    1.95
  -6   1  -1   16.57    2.00
  -6  -1  -1   16.71    1.94
  -6  -1  -1   16.54    1.80
  -6   1  -1   17.75    1.95
  -6   1  -1   20.57    2.33
  -6  -1  -1   18.85    2.17
  -6   1  -2    8.01    1.51
  -6  -1  -2    7.30    1.39
  -6  -1  -2    6.15    1.09
  -6   1  -2   10.13    1.32
  -6   1  -2    6.35    1.24
  -6  -1  -2    5.59    1.15
  -6   1  -2    8.45    1.34
  -6  -1  -3   16.59    1.68
  -6   1  -3   13.17    1.75
  -6  -1  -3   17.72    1.88
  -6   1  -3   16.71    1.84
   6   1   3   12.69    1.17
  -6   1  -3   16.69    2.02
  -6  -1  -3   16.02    1.97
  -6  -1  -4   21.13    1.80
  -6   1  -4   24.87    1.86
  -6   1  -4   13.25    1.72
  -6  -1  -4   16.22    1.80
  -6   1  -4   17.45    1.80
   6   1   4   16.82    1.28
  -6   1  -4   15.15    1.92
  -6  -1  -4   19.49    2.06
  -6   1  -5    9.69    1.38
  -6  -1  -5    9.98    1.40
  -6  -1  -5   12.62    1.24
   6  -1   5   11.17    0.94
   6   1   5   11.27    0.95
  -6   1  -5    8.08    1.22
  -6  -1  -5    9.75    1.29
  -6   1  -5   11.33    1.30
   6   1   5   10.03    0.87
   6  -1   5   10.14    0.87
  -6   2   9   19.34    1.50
  -6  -2   9   22.30    1.52
  -6  -2   9   22.83    1.56
  -6   2   8    4.36    0.80
  -6  -2   8    5.01    0.80
  -6  -2   8    5.49    0.83
  -6   2   7   34.93    2.47
  -6  -2   7   31.53    2.30
  -6  -2   7   29.82    2.28
  -6   2   6    0.81    0.69
  -6  -2   6    0.49    0.64
  -6  -2   6    0.83    0.62
  -6   2   6    0.48    0.54
  -6   2   5   12.51    1.55
  -6  -2   5   11.57    1.42
  -6  -2   5    9.22    1.33
  -6   2   5   10.37    1.36
  -6   2   4   19.32    2.08
  -6  -2   4   22.61    2.09
  -6  -2   4   20.58    2.01
  -6   2   4   22.92    2.11
  -6   2   3    1.95    0.85
  -6  -2   3    1.74    0.93
  -6   2   3    1.56    0.72
  -6  -2   3    2.01    0.75
  -6  -2   3    1.26    0.73
  -6   2   3    1.22    0.69
  -6   2   2    1.51    0.95
  -6  -2   2    0.19    0.65
  -6   2   2    0.71    0.80
  -6  -2   2    0.31    0.60
  -6  -2   2    1.97    0.77
  -6   2   2    0.32    0.57
  -6   2   1    5.98    1.32
  -6  -2   1    6.81    1.29
  -6  -2   1    6.41    1.27
  -6   2   1    5.00    1.19
  -6  -2   1    6.01    1.16
  -6  -2   1    7.28    1.17
  -6   2   1    6.08    1.16
  -6   2   0    8.67    1.55
  -6  -2   0    8.96    1.50
  -6   2   0   11.42    1.39
  -6  -2   0    9.55    1.52
  -6   2   0    6.26    1.27
  -6  -2   0    7.74    1.29
  -6   2   0    8.17    1.36
  -6  -2  -1   23.74    2.20
  -6   2  -1   36.25    2.60
  -6   2  -1   26.35    2.55
  -6  -2  -1   29.47    2.50
  -6   2  -1   24.97    2.43
  -6   2  -1   28.45    2.80
  -6  -2  -1   35.74    2.89
  -6  -2  -2   16.98    1.76
  -6   2  -2   22.68    1.99
  -6   2  -2   15.49    1.87
  -6  -2  -2   16.54    1.81
  -6   2  -2   14.54    1.78
  -6   2  -2   18.58    2.18
  -6  -2  -2   21.17    2.17
  -6   2  -3    6.06    1.22
  -6  -2  -3    5.04    1.07
  -6  -2  -3    4.62    0.90
  -6   2  -3    4.41    1.05
  -6  -2  -3    3.46    0.88
  -6   2  -3    3.57    0.88
   6   2   3    3.74    0.58
  -6   2  -4    1.02    0.71
  -6  -2  -4    1.37    0.67
  -6  -2  -4    0.68    0.46
   6  -2   4    0.47    0.32
   6   2   4    0.74    0.35
  -6   2  -4    0.73    0.54
  -6  -2  -4    1.33    0.61
  -6   2  -4    0.42    0.44
   6   2   4    0.87    0.32
  -6  -2  -5   25.68    1.83
   6  -2   5   21.73    1.41
   6   2   5   24.17    1.46
  -6   2  -5   24.45    2.01
  -6  -2  -5   22.55    1.91
   6   2   5   20.79    1.38
  -6   2  -5   21.81    2.04
  -6  -2  -5   25.88    2.11
  -6  -3   8    0.90    0.43
  -6  -3   7   -0.18    0.42
  -6  -3   6   27.48    2.14
  -6  -3   5   -0.11    0.56
  -6  -3   5   -0.22    0.47
  -6  -3   4   14.22    1.57
  -6  -3   4   16.93    1.64
  -6   3   3    1.44    0.69
  -6  -3   3    0.51    0.54
  -6   3   2   24.44    2.20
  -6  -3   2   22.01    2.03
  -6  -3   1    5.85    1.16
  -6   3   1    6.12    1.14
  -6  -3   1    4.77    0.97
  -6  -3   0   17.55    2.01
  -6   3   0   12.95    1.65
  -6  -3   0   13.63    1.58
  -6  -3  -1    1.90    0.66
  -6  -3  -1    2.96    0.92
  -6   3  -1    3.00    0.83
  -6  -3  -1    2.85    0.81
  -6  -3  -2   24.49    2.15
  -6   3  -2   27.33    2.41
  -6  -3  -2   29.80    2.34
  -6  -3  -3    3.72    0.78
  -6   3  -3    3.12    0.85
   6   3   3    3.24    0.52
  -6  -3  -3    2.70    0.68
  -6  -3  -4    2.40    0.66
  -6   3  -4    1.74    0.67
   6   3   4    2.78    0.47
  -6  -4   8    0.86    0.35
  -6  -4   7    5.49    0.76
  -6  -4   7    6.22    0.80
  -6  -4   6   -0.09    0.34
  -6  -4   5   -0.31    0.48
  -6  -4   4   16.93    1.62
  -6  -4   3    3.81    0.87
  -6  -4   2   12.33    1.44
  -6  -4   1   23.25    2.33
  -6   4   1   28.39    2.31
  -6  -4   1   26.43    2.21
  -6  -4   0    5.11    1.10
  -6   4   0    7.12    1.16
  -6  -4   0    7.86    1.14
  -6  -4  -1    5.15    1.11
  -6   4  -1    4.45    0.97
  -6  -4  -1    4.29    0.86
  -6  -4  -2   -0.11    0.42
  -6  -4  -2   -0.16    0.46
  -6   4  -2    0.57    0.46
  -6  -4  -2    0.24    0.39
  -6  -4  -3   -0.11    0.39
  -6   4  -3    0.40    0.41
  -6  -4  -3   -0.33    0.41
  -6  -4  -4   -0.09    0.36
  -6   4  -4   -0.12    0.39
   6   4   4   -0.05    0.20
  -6  -4  -4   -0.19    0.39
  -6  -5   7    7.30    0.78
  -6  -5   6    3.76    0.65
  -6  -5   5   28.11    1.99
  -6  -5   4    9.15    1.11
  -6  -5   3   13.29    1.38
  -6  -5   2    1.44    0.60
  -6  -5   1    2.42    0.69
  -6  -5   1    3.83    0.80
  -6  -5   0    0.16    0.43
  -6  -5   0   -0.34    0.48
  -6  -5  -1   16.94    1.84
  -6  -5  -1   19.15    1.71
  -6  -5  -2    1.86    0.50
  -6  -5  -2    4.58    0.90
  -6  -5  -2    3.50    0.71
  -6  -5  -3   10.28    1.13
  -6  -5  -3   15.34    1.36
  -6  -6   5    3.97    0.63
  -6  -6   4    5.52    0.78
   6   6  -4    4.82    0.65
  -6  -6   3    0.61    0.43
  -6  -6   2   38.06    2.46
  -6  -6   1    2.45    0.65
  -6  -6   1    3.24    0.70
  -6  -6   0    4.92    0.90
  -6  -6   0    7.14    0.91
  -6  -6  -1    1.67    0.58
  -6  -6  -1    1.93    0.52
   0   0   0    0.00    0.00
TITL i1133_auto in P2(1)/c
REM P2(1)/c (#14 in standard setting)
CELL 1.54184   5.723379  11.296098  12.659054  90.0000  98.8197  90.0000
ZERR   15.00   0.000081   0.000148   0.000176   0.0000   0.0014   0.0000
LATT  1
SYMM -x, y+1/2,-z+1/2
SFAC C H N O
UNIT 15.00 15.00 15.00 15.00
REM  CrysAlisPro recorded range (K): Min=299.7; max=299.7; aver:299.7
TEMP 27
TREF
HKLF 4
END
_computing_structure_solution     'SHELXT 2018/2 (Sheldrick, 2018)'
;
_shelx_hkl_checksum     92118
_shelx_res_file
;
TITL i1133_auto_a.res in P2(1)/c
    i1133_auto.res
    created by SHELXL-2018/3 at 10:46:17 on 03-Aug-2023
REM Old TITL i1133_auto in P21/c #14
REM SHELXT solution in P2(1)/c: R1 0.164, Rweak 0.104, Alpha 0.027
REM <I/s> 0.302 for 89 systematic absences, Orientation as input
REM Formula found by SHELXT: C6 N2 Cl
CELL 1.54184 5.7234 11.2961 12.6591 90 98.82 90
ZERR 4 0.0001 0.0001 0.0002 0 0.001 0
LATT 1
SYMM -X,0.5+Y,0.5-Z
SFAC C H Cl N
UNIT 24 52 4 8
EQIV $1 -X,0.5+Y,0.5-Z
EQIV $2 +X,0.5-Y,0.5+Z
SADI C3 C4 C3 C4A
SADI C6 C5 C6 C5A
SADI C5 C4 C5A C4A
SADI C3 C5 C3 C5A
SADI C6 C4 C6 C4A
DFIX 0.89 H2b N2
DFIX 0.89 H2a N2
L.S. 10
PLAN  4
SIZE 0.1 0.1 0.3
TEMP 27
CONF
HTAB N2 Cl1_$1
HTAB N2 Cl1_$2
BOND
list 4
MORE -1
BOND $H
fmap 2
acta
OMIT 0 2 1
REM <olex2.extras>
REM <HklSrc "%.\\i1133_auto.hkl">
REM </olex2.extras>
WGHT    0.052100    0.103200
EXTI    0.006021
FVAR       0.97013   0.59045
N1    4    0.538661    0.286400    0.423075    11.00000    0.05443    0.05261 =
         0.04349   -0.00164    0.00774    0.00310
N2    4    0.242056    0.417372    0.441675    11.00000    0.07083    0.06988 =
         0.05091    0.00351    0.00918    0.02136
C1    1    0.377236    0.362864    0.382502    11.00000    0.05264    0.04702 =
         0.04771   -0.00242    0.00636   -0.00482
C2    1    0.341314    0.388725    0.266158    11.00000    0.07073    0.06355 =
         0.04763    0.00300    0.00591    0.00052
AFIX 137
H2C   2    0.485848    0.418222    0.246373    11.00000   -1.50000
H2D   2    0.219266    0.447140    0.249911    11.00000   -1.50000
H2E   2    0.295598    0.317535    0.226955    11.00000   -1.50000
AFIX   0
C3    1    0.694802    0.221647    0.360665    11.00000    0.06394    0.07247 =
         0.05563   -0.00826    0.01204    0.01028
PART 1
AFIX  23
H3AA  2    0.823737    0.271321    0.345347    21.00000   -1.20000
H3AB  2    0.607714    0.192420    0.293987    21.00000   -1.20000
AFIX  23
PART 2
H3BC  2    0.774587    0.275324    0.318169   -21.00000   -1.20000
H3BD  2    0.607101    0.163573    0.313957   -21.00000   -1.20000
AFIX   0
PART 0
C6    1    0.577598    0.250900    0.535980    11.00000    0.07324    0.07224 =
         0.04741    0.00552    0.00770    0.01480
PART 1
AFIX  23
H6AA  2    0.442485    0.207796    0.553965    21.00000   -1.20000
H6AB  2    0.606325    0.319377    0.582389    21.00000   -1.20000
AFIX  23
PART 2
H6BC  2    0.429154    0.235374    0.561480   -21.00000   -1.20000
H6BD  2    0.664313    0.311035    0.580605   -21.00000   -1.20000
AFIX   0
PART 1
C4    1    0.785778    0.119514    0.435511    21.00000    0.08074    0.06784 =
         0.06274   -0.00947    0.00419    0.02218
AFIX  23
H4A   2    0.679085    0.052351    0.425390    21.00000   -1.20000
H4B   2    0.941834    0.094355    0.423829    21.00000   -1.20000
AFIX   0
C5    1    0.793328    0.172504    0.545673    21.00000    0.06636    0.06715 =
         0.05749   -0.00283   -0.00175    0.01144
AFIX  23
H5A   2    0.786343    0.111081    0.598645    21.00000   -1.20000
H5B   2    0.936561    0.218358    0.565710    21.00000   -1.20000
AFIX   0
PART 2
C4A   1    0.869967    0.162060    0.447653   -21.00000    0.06930    0.06789 =
         0.08413   -0.00782    0.00816    0.01656
AFIX  23
H4AA  2    0.930051    0.088867    0.422068   -21.00000   -1.20000
H4AB  2    1.001716    0.213995    0.472880   -21.00000   -1.20000
AFIX   0
C5A   1    0.722071    0.138904    0.533877   -21.00000    0.07022    0.06809 =
         0.09444    0.02400    0.00345    0.00965
AFIX  23
H5AA  2    0.820851    0.125641    0.602236   -21.00000   -1.20000
H5AB  2    0.620598    0.070640    0.516567   -21.00000   -1.20000
AFIX   0
PART 0
CL1   3    0.154949    0.084008    0.187243    11.00000    0.06817    0.06952 =
         0.05923   -0.00212    0.00728   -0.01566
H2A   2    0.133617    0.465044    0.410293    11.00000    0.07421
H2B   2    0.250075    0.408735    0.511022    11.00000    0.08184
HKLF 4
REM  i1133_auto_a.res in P2(1)/c
REM wR2 = 0.1002, GooF = S = 1.089, Restrained GooF = 1.087 for all data
REM R1 = 0.0329 for 1343 Fo > 4sig(Fo) and 0.0360 for all 1514 data
REM 111 parameters refined using 7 restraints
END
WGHT      0.0521      0.1032
REM Highest difference peak  0.202,  deepest hole -0.175,  1-sigma level  0.032
Q1    1   0.2835  0.0645  0.1569  11.00000  0.05    0.20
Q2    1   0.0750  0.1343  0.1585  11.00000  0.05    0.17
Q3    1   0.4763  0.2883  0.5789  11.00000  0.05    0.13
Q4    1   0.4637  0.3657  0.2389  11.00000  0.05    0.12
;
_shelx_res_checksum     92569
