# Supplementary material for: 1-(Pyrrolidin-1-yl)ethan-1-iminium chloride
Source: IUCrdata. 2023 Sep 12;8(Pt 9):x230790. doi: 10.1107/S2414314623007903 (PMC10561220; doi:10.1107/S2414314623007903)
Supplement: Supplementary file 2 [file x-08-x230790-Isup2.hkl]

data_I                                                                          
_shelx_title ' i1133_auto_a.res in P2(1)/c'                                     
_shelx_refln_list_code          4                                               
_shelx_F_calc_maximum      120.05                                               
_exptl_crystal_F_000       320.00                                               
_reflns_d_resolution_high  0.8217                                               
                                                                                
loop_                                                                           
 _space_group_symop_operation_xyz                                               
 'x, y, z'                                                                      
 '-x, y+1/2, -z+1/2'                                                            
 '-x, -y, -z'                                                                   
 'x, -y-1/2, z-1/2'                                                             
                                                                                
_cell_length_a     5.7234                                                       
_cell_length_b    11.2961                                                       
_cell_length_c    12.6591                                                       
_cell_angle_alpha  90.000                                                       
_cell_angle_beta   98.820                                                       
_cell_angle_gamma  90.000                                                       
                                                                                
_shelx_F_squared_multiplier     1.000                                           
                                                                                
loop_                                                                           
 _refln_index_h                                                                 
 _refln_index_k                                                                 
 _refln_index_l                                                                 
 _refln_F_squared_calc                                                          
 _refln_F_squared_meas                                                          
 _refln_F_squared_sigma                                                         
 _refln_observed_status                                                         
   1   0   0        997.54        951.89        11.85 o                         
   2   0   0       2231.16       2148.59        39.83 o                         
   3   0   0        690.95        694.43        13.73 o                         
   4   0   0        118.71        101.89         4.08 o                         
   5   0   0         12.91         12.75         0.88 o                         
   6   0   0         25.34         32.00         1.68 o                         
   1   1   0         63.73         52.22         0.60 o                         
   2   1   0        405.92        402.55         5.37 o                         
   3   1   0          5.65          4.34         0.37 o                         
   4   1   0          5.35          4.92         0.33 o                         
   5   1   0        144.91        134.69         2.93 o                         
   6   1   0         12.84         12.08         0.63 o                         
   0   2   0       1071.75       1011.09        17.07 o                         
   1   2   0       2867.54       2873.64        27.80 o                         
   2   2   0        670.92        692.24         8.99 o                         
   3   2   0        103.40         95.51         3.08 o                         
   4   2   0         21.44         18.07         0.61 o                         
   5   2   0          5.68          4.54         0.42 o                         
   6   2   0          8.15          9.39         0.56 o                         
   1   3   0       8094.32       7973.06        87.23 o                         
   2   3   0         20.22         16.76         0.49 o                         
   3   3   0        110.94        118.96         4.51 o                         
   4   3   0        179.28        157.89         6.01 o                         
   5   3   0         58.80         54.41         2.03 o                         
   6   3   0         14.35         15.49         1.39 o                         
   0   4   0       1753.16       1788.00        30.26 o                         
   1   4   0        562.95        592.70         7.59 o                         
   2   4   0        803.29        850.16        11.63 o                         
   3   4   0         22.27         19.39         0.74 o                         
   4   4   0        109.14        113.39         3.70 o                         
   5   4   0          8.94          5.97         0.90 o                         
   6   4   0          7.46          7.29         0.75 o                         
   1   5   0        217.53        200.32         3.41 o                         
   2   5   0       1192.01       1197.74        17.09 o                         
   3   5   0        213.60        223.80         4.82 o                         
   4   5   0         38.22         37.40         1.89 o                         
   5   5   0          6.29          7.61         1.08 o                         
   6   5   0          0.00         -0.08         0.34 o                         
   0   6   0       2188.43       2168.17        36.97 o                         
   1   6   0         29.40         24.04         0.85 o                         
   2   6   0        121.98        120.56         2.58 o                         
   3   6   0        209.25        201.99         4.17 o                         
   4   6   0         13.51         13.53         1.55 o                         
   5   6   0          0.08          0.13         0.35 o                         
   6   6   0          8.20          6.61         1.18 o                         
   1   7   0        196.59        206.51         3.35 o                         
   2   7   0         92.76         98.26         2.27 o                         
   3   7   0          7.47          6.06         0.76 o                         
   4   7   0          0.50          0.37         0.36 o                         
   5   7   0         40.18         46.39         2.42 o                         
   0   8   0          0.75          0.28         0.24 o                         
   1   8   0         96.26        100.51         2.27 o                         
   2   8   0         17.20         18.23         0.71 o                         
   3   8   0         97.71         97.90         3.02 o                         
   4   8   0          5.89          4.74         0.59 o                         
   5   8   0          0.18          0.44         0.32 o                         
   1   9   0        218.18        218.46         4.62 o                         
   2   9   0        198.77        208.58         4.74 o                         
   3   9   0         10.51         11.10         0.96 o                         
   4   9   0         29.21         35.25         1.71 o                         
   5   9   0          4.46          4.53         0.46 o                         
   0  10   0         45.12         38.54         1.96 o                         
   1  10   0         15.24         15.52         1.15 o                         
   2  10   0          1.31          1.11         0.31 o                         
   3  10   0         17.03         16.11         0.94 o                         
   4  10   0          1.26          2.11         0.38 o                         
   1  11   0          9.57          9.28         0.76 o                         
   2  11   0          7.67          8.00         0.61 o                         
   3  11   0          5.16          5.49         0.61 o                         
   4  11   0          8.11          6.92         0.64 o                         
   0  12   0         19.40         19.47         1.80 o                         
   1  12   0         39.99         40.03         1.35 o                         
   2  12   0         11.34         12.20         0.69 o                         
   3  12   0         31.48         32.65         1.74 o                         
   1  13   0          2.94          3.15         0.55 o                         
   2  13   0          9.09          9.13         0.63 o                         
  -6   1   1          7.00          8.26         0.75 o                         
  -5   1   1         23.06         22.29         0.90 o                         
  -4   1   1        292.94        254.01         7.16 o                         
  -3   1   1          6.84          6.82         0.59 o                         
  -2   1   1       1580.25       1561.39        20.57 o                         
  -1   1   1          4.82          7.87         0.23 o                         
   0   1   1        955.98        963.66        10.25 o                         
   1   1   1         61.18         68.37         0.81 o                         
   2   1   1       2472.93       2500.10        31.20 o                         
   3   1   1        123.32        112.77         2.43 o                         
   4   1   1         79.47         72.95         2.01 o                         
   5   1   1         61.22         57.29         2.25 o                         
   6   1   1         17.83         18.96         0.74 o                         
  -6   2   1          5.31          6.69         0.49 o                         
  -5   2   1         11.45         10.53         0.68 o                         
  -4   2   1         20.62         16.61         0.73 o                         
  -3   2   1        272.22        255.51         5.83 o                         
  -2   2   1        473.97        453.72         6.33 o                         
  -1   2   1        936.29        913.45         8.93 o                         
   1   2   1      14411.35      13707.25       149.46 o                         
   2   2   1        106.03        112.78         1.93 o                         
   3   2   1       1273.77       1282.35        19.51 o                         
   4   2   1        146.70        130.46         4.00 o                         
   5   2   1         17.35         17.41         0.79 o                         
   6   2   1         30.08         31.31         1.70 o                         
  -6   3   1          6.95          5.90         0.66 o                         
  -5   3   1         20.06         19.89         1.04 o                         
  -4   3   1         45.26         39.95         2.98 o                         
  -3   3   1          5.73          3.48         0.58 o                         
  -2   3   1       1242.75       1272.65        17.78 o                         
  -1   3   1       1626.09       1584.11        19.85 o                         
   0   3   1        141.51        133.72         1.67 o                         
   1   3   1         46.68         48.99         0.85 o                         
   2   3   1         19.99         21.28         0.68 o                         
   3   3   1         13.94         12.00         1.03 o                         
   4   3   1          0.63          1.01         0.31 o                         
   5   3   1          7.04          7.39         0.61 o                         
   6   3   1          3.81          2.82         0.42 o                         
  -6   4   1         29.64         27.87         1.40 o                         
  -5   4   1          3.15          2.63         0.46 o                         
  -4   4   1          0.38          0.37         0.33 o                         
  -3   4   1        526.36        539.02         8.71 o                         
  -2   4   1         26.35         20.13         0.73 o                         
  -1   4   1          1.38          1.30         0.14 o                         
   0   4   1        682.56        691.39         8.52 o                         
   1   4   1       1031.83       1034.35        13.19 o                         
   2   4   1          5.97          4.07         0.34 o                         
   3   4   1        453.67        449.53         6.83 o                         
   4   4   1        176.44        183.35         4.32 o                         
   5   4   1         24.01         20.17         1.66 o                         
   6   4   1          4.08          4.87         0.59 o                         
  -6   5   1          4.78          3.38         0.75 o                         
  -5   5   1         42.85         38.93         2.36 o                         
  -4   5   1         72.59         70.79         2.39 o                         
  -3   5   1          2.83          2.87         0.41 o                         
  -2   5   1         59.67         48.90         1.43 o                         
  -1   5   1        687.01        706.07         9.62 o                         
   0   5   1        341.84        338.87         4.65 o                         
   1   5   1          2.68          5.24         0.32 o                         
   2   5   1       1654.84       1707.32        24.05 o                         
   3   5   1         18.25         13.73         0.64 o                         
   4   5   1          0.06          0.20         0.24 o                         
   5   5   1         61.24         53.65         4.26 o                         
   6   5   1         19.81         19.34         1.33 o                         
  -6   6   1          3.47          3.05         0.51 o                         
  -5   6   1          7.62          6.18         0.70 o                         
  -4   6   1         63.14         59.02         2.55 o                         
  -3   6   1        263.49        256.93         5.38 o                         
  -2   6   1        175.25        171.51         4.03 o                         
  -1   6   1          4.93          4.13         0.53 o                         
   0   6   1         63.65         73.53         1.58 o                         
   1   6   1        244.50        262.58         4.54 o                         
   2   6   1         11.94         10.14         0.47 o                         
   3   6   1         24.46         24.11         1.54 o                         
   4   6   1          3.22          3.92         0.80 o                         
   5   6   1          0.43          0.01         0.32 o                         
   6   6   1          1.42          1.93         0.41 o                         
  -5   7   1         28.86         23.41         1.32 o                         
  -4   7   1         30.56         29.09         1.39 o                         
  -3   7   1         28.68         28.27         1.11 o                         
  -2   7   1         30.23         30.46         1.05 o                         
  -1   7   1        245.98        254.03         3.39 o                         
   0   7   1        322.28        325.82         4.13 o                         
   1   7   1        110.28        107.57         1.87 o                         
   2   7   1        243.08        217.55         3.66 o                         
   3   7   1        355.30        353.16         7.87 o                         
   4   7   1        165.18        161.61         5.92 o                         
   5   7   1         31.66         34.41         2.20 o                         
  -5   8   1          2.59          2.99         0.44 o                         
  -4   8   1         67.04         68.76         2.31 o                         
  -3   8   1          1.22          1.24         0.39 o                         
  -2   8   1        162.88        161.33         2.87 o                         
  -1   8   1         22.10         19.54         0.77 o                         
   0   8   1        161.51        171.19         2.48 o                         
   1   8   1        232.55        235.39         4.21 o                         
   2   8   1          0.29          0.28         0.25 o                         
   3   8   1        117.21        121.16         3.71 o                         
   4   8   1         22.75         24.22         1.74 o                         
   5   8   1          2.52          1.79         0.47 o                         
  -5   9   1          1.85          2.32         0.30 o                         
  -4   9   1          6.23          7.17         0.67 o                         
  -3   9   1          0.14         -0.01         0.28 o                         
  -2   9   1         68.17         72.75         2.45 o                         
  -1   9   1         44.53         45.30         1.20 o                         
   0   9   1         14.50         15.93         0.62 o                         
   1   9   1         12.66         11.93         0.53 o                         
   2   9   1          0.08         -0.18         0.32 o                         
   3   9   1         57.55         52.29         1.98 o                         
   4   9   1          0.05          0.45         0.40 o                         
   5   9   1          0.94          0.57         0.23 o                         
  -4  10   1          0.94          1.41         0.30 o                         
  -3  10   1         28.12         31.26         1.38 o                         
  -2  10   1         26.38         26.95         1.33 o                         
  -1  10   1          2.69          3.46         0.49 o                         
   0  10   1        105.95        106.98         4.22 o                         
   1  10   1         22.87         22.76         1.07 o                         
   2  10   1         15.78         14.73         0.86 o                         
   3  10   1         27.34         29.92         1.53 o                         
   4  10   1         57.44         64.76         4.94 o                         
  -4  11   1          0.33          0.35         0.17 o                         
  -3  11   1          0.17          0.10         0.26 o                         
  -2  11   1          0.21          0.10         0.32 o                         
  -1  11   1        117.58        129.79         4.97 o                         
   0  11   1          4.66          4.32         0.44 o                         
   1  11   1          7.85          7.20         0.70 o                         
   2  11   1         64.61         67.93         2.04 o                         
   3  11   1         15.24         16.20         1.35 o                         
   4  11   1          4.04          5.06         0.79 o                         
  -3  12   1          1.40          1.97         0.64 o                         
  -2  12   1          0.21          0.38         0.26 o                         
  -1  12   1          1.94          1.15         0.39 o                         
   0  12   1          0.03          0.17         0.26 o                         
   1  12   1          0.92          0.83         0.34 o                         
   2  12   1         16.63         13.77         0.73 o                         
   3  12   1          0.01         -0.12         0.30 o                         
  -2  13   1          1.30          1.13         0.24 o                         
  -1  13   1         11.87         12.13         0.71 o                         
   0  13   1          6.36          7.30         0.51 o                         
   1  13   1          8.40          8.10         0.78 o                         
   2  13   1         11.24         11.81         0.72 o                         
  -6   0   2        262.11        303.28        10.80 o                         
  -5   0   2         11.76         12.97         1.04 o                         
  -4   0   2        110.18        102.54         4.72 o                         
  -3   0   2         53.05         48.20         2.14 o                         
  -2   0   2       1824.38       1739.83        36.27 o                         
  -1   0   2         19.08         15.07         0.72 o                         
   0   0   2        485.42        426.05         6.27 o                         
   1   0   2       2278.26       2425.21        35.25 o                         
   2   0   2        562.47        586.36        11.47 o                         
   3   0   2          7.45          9.60         0.81 o                         
   4   0   2        527.10        515.32        10.76 o                         
   5   0   2         56.43         49.54         1.93 o                         
   6   0   2          0.14          0.44         0.31 o                         
  -6   1   2          2.42          3.18         0.44 o                         
  -5   1   2          0.13          0.32         0.46 o                         
  -4   1   2        237.60        232.94         6.62 o                         
  -3   1   2          0.23          0.23         0.29 o                         
  -2   1   2          6.60          5.73         0.33 o                         
  -1   1   2       6182.92       6115.94        72.40 o                         
   0   1   2       1207.97       1145.41        12.63 o                         
   1   1   2        164.67        153.25         2.05 o                         
   2   1   2          8.01          5.95         0.32 o                         
   3   1   2        533.55        567.92        10.40 o                         
   4   1   2         14.20         15.23         0.64 o                         
   5   1   2         23.96         20.40         0.82 o                         
   6   1   2          8.23          8.00         0.54 o                         
  -6   2   2          1.06          0.80         0.30 o                         
  -5   2   2         77.96         73.70         2.94 o                         
  -4   2   2          0.46          0.04         0.19 o                         
  -3   2   2        457.14        465.04         9.71 o                         
  -2   2   2         11.62         11.29         0.46 o                         
  -1   2   2         47.57         44.64         0.65 o                         
   0   2   2       2172.71       2231.85        22.97 o                         
   1   2   2        242.70        234.71         2.73 o                         
   2   2   2        761.36        826.18        11.85 o                         
   3   2   2        116.79        117.60         2.60 o                         
   4   2   2        123.42        115.75         2.21 o                         
   5   2   2          6.53          5.75         0.58 o                         
   6   2   2         19.05         19.24         1.05 o                         
  -6   3   2         25.03         24.65         1.59 o                         
  -5   3   2        306.60        293.97        11.03 o                         
  -4   3   2         29.65         21.69         1.51 o                         
  -3   3   2        349.46        332.01         8.27 o                         
  -2   3   2        483.80        459.09         7.29 o                         
  -1   3   2       1476.52       1496.02        17.97 o                         
   0   3   2        507.00        536.35         6.60 o                         
   1   3   2        153.50        165.43         2.39 o                         
   2   3   2        533.71        520.43         7.31 o                         
   3   3   2        304.94        294.19         7.63 o                         
   4   3   2         25.18         20.45         1.11 o                         
   5   3   2         59.49         63.43         1.81 o                         
   6   3   2         36.72         28.94         1.41 o                         
  -6   4   2         15.74         13.10         1.53 o                         
  -5   4   2          5.30          3.18         0.70 o                         
  -4   4   2         25.15         24.26         2.09 o                         
  -3   4   2         51.66         56.35         1.77 o                         
  -2   4   2        115.36        106.19         2.08 o                         
  -1   4   2         23.99         23.94         0.91 o                         
   0   4   2        419.27        430.30         5.70 o                         
   1   4   2        452.69        500.32         6.63 o                         
   2   4   2       1549.21       1635.76        24.42 o                         
   3   4   2          0.37          0.32         0.17 o                         
   4   4   2        175.05        183.44         3.69 o                         
   5   4   2         15.21         14.24         1.23 o                         
   6   4   2          0.17          0.14         0.23 o                         
  -6   5   2          2.46          1.53         0.64 o                         
  -5   5   2         19.02         15.34         1.43 o                         
  -4   5   2        332.13        293.46        10.31 o                         
  -3   5   2         25.40         29.16         1.09 o                         
  -2   5   2         11.45         12.13         0.71 o                         
  -1   5   2          3.92          4.36         0.34 o                         
   0   5   2         80.92         85.41         1.67 o                         
   1   5   2         23.28         25.29         0.74 o                         
   2   5   2          3.77          3.38         0.34 o                         
   3   5   2        203.19        205.52         5.26 o                         
   4   5   2          5.43          5.20         0.90 o                         
   5   5   2         48.57         51.79         2.64 o                         
   6   5   2          3.16          3.40         0.76 o                         
  -6   6   2         37.76         40.46         2.62 o                         
  -5   6   2         31.48         30.75         2.00 o                         
  -4   6   2         19.39         17.87         1.07 o                         
  -3   6   2        180.34        177.57         4.49 o                         
  -2   6   2        355.42        368.75         6.33 o                         
  -1   6   2          0.12          0.70         0.20 o                         
   0   6   2        208.48        199.45         3.22 o                         
   1   6   2        951.72        961.81        13.96 o                         
   2   6   2         12.64         11.24         0.60 o                         
   3   6   2         51.19         57.06         2.33 o                         
   4   6   2        148.85        166.79        13.30 o                         
   5   6   2         33.00         31.50         1.63 o                         
  -5   7   2         23.12         23.97         1.32 o                         
  -4   7   2         37.26         32.69         2.09 o                         
  -3   7   2          2.39          1.86         0.34 o                         
  -2   7   2         13.26         11.20         0.65 o                         
  -1   7   2        143.60        145.83         2.27 o                         
   0   7   2          4.35          4.15         0.27 o                         
   1   7   2          8.03          7.58         0.42 o                         
   2   7   2         56.57         55.35         1.33 o                         
   3   7   2        142.17        153.01         4.39 o                         
   4   7   2         26.57         25.40         3.05 o                         
   5   7   2          1.93          2.05         0.36 o                         
  -5   8   2         34.23         35.10         1.87 o                         
  -4   8   2          4.23          5.41         0.62 o                         
  -3   8   2        132.96        131.00         3.72 o                         
  -2   8   2          4.57          5.10         0.40 o                         
  -1   8   2         19.12         21.25         0.72 o                         
   0   8   2         23.51         23.24         0.82 o                         
   1   8   2         43.70         51.04         1.41 o                         
   2   8   2          7.29          6.95         0.48 o                         
   3   8   2          0.18          0.37         0.44 o                         
   4   8   2         16.56         18.30         1.14 o                         
   5   8   2          0.04          0.04         0.31 o                         
  -5   9   2          5.59          6.89         0.42 o                         
  -4   9   2         88.96         93.95         2.75 o                         
  -3   9   2          2.96          3.93         0.65 o                         
  -2   9   2         25.48         28.06         1.49 o                         
  -1   9   2         80.56         78.82         1.65 o                         
   0   9   2         79.91         84.08         1.86 o                         
   1   9   2          6.67          6.73         0.51 o                         
   2   9   2        127.39        139.83         3.98 o                         
   3   9   2         51.71         52.42         1.98 o                         
   4   9   2         17.35         14.46         0.97 o                         
  -4  10   2          9.20          9.03         0.55 o                         
  -3  10   2         23.17         21.84         1.23 o                         
  -2  10   2          0.26         -0.05         0.37 o                         
  -1  10   2         18.97         16.46         1.05 o                         
   0  10   2         45.45         46.01         1.75 o                         
   1  10   2         33.17         37.25         1.70 o                         
   2  10   2          1.97          1.38         0.33 o                         
   3  10   2         17.46         14.87         0.97 o                         
   4  10   2         26.47         26.07         3.08 o                         
  -4  11   2          6.71          7.79         0.43 o                         
  -3  11   2          4.47          4.98         1.64 o                         
  -2  11   2          7.52          6.70         0.73 o                         
  -1  11   2          1.12          1.26         0.44 o                         
   0  11   2         38.64         39.55         1.45 o                         
   1  11   2          6.54          6.94         0.63 o                         
   2  11   2         17.08         18.69         0.93 o                         
   3  11   2          7.98          9.03         0.76 o                         
  -3  12   2         25.52         28.00         1.50 o                         
  -2  12   2         11.56         12.51         0.76 o                         
  -1  12   2          0.17          0.17         0.33 o                         
   0  12   2          5.14          5.59         0.63 o                         
   1  12   2         14.56         14.92         1.07 o                         
   2  12   2         12.64         12.55         0.76 o                         
   3  12   2          3.38          6.59         1.04 o                         
  -2  13   2          3.81          3.94         0.36 o                         
  -1  13   2          0.17          0.13         0.21 o                         
   0  13   2         32.72         33.41         1.48 o                         
   1  13   2         11.84         10.64         0.65 o                         
  -6   1   3         37.01         48.63         2.23 o                         
  -5   1   3          0.17         -0.09         0.28 o                         
  -4   1   3        403.82        425.62        11.73 o                         
  -3   1   3        464.78        448.16         9.34 o                         
  -2   1   3         88.40         88.70         1.84 o                         
  -1   1   3       2193.72       2260.07        29.45 o                         
   0   1   3       2737.43       2858.58        29.38 o                         
   1   1   3         42.49         40.73         0.76 o                         
   2   1   3        658.42        662.38         8.73 o                         
   3   1   3        238.83        226.94         4.47 o                         
   4   1   3         52.31         52.76         1.57 o                         
   5   1   3         18.84         17.77         0.98 o                         
   6   1   3         16.09         16.32         0.73 o                         
  -6   2   3          1.04          1.71         0.33 o                         
  -5   2   3        253.41        274.12         9.61 o                         
  -4   2   3         43.11         37.46         0.95 o                         
  -3   2   3        953.99        958.62        24.69 o                         
  -2   2   3        226.98        212.87         3.30 o                         
  -1   2   3        514.12        574.57         8.63 o                         
   0   2   3        689.65        670.63         6.86 o                         
   1   2   3        434.20        437.70         5.31 o                         
   2   2   3         49.52         40.77         1.06 o                         
   3   2   3          1.83          4.93         0.33 o                         
   4   2   3         24.84         22.72         0.85 o                         
   5   2   3         58.16         51.04         1.58 o                         
   6   2   3          4.71          4.55         0.35 o                         
  -6   3   3          1.04          0.98         0.49 o                         
  -5   3   3          8.34          9.03         0.63 o                         
  -4   3   3          1.05          0.88         0.31 o                         
  -3   3   3          1.23          0.79         0.42 o                         
  -2   3   3          0.01          0.09         0.17 o                         
  -1   3   3          2.23          1.82         0.18 o                         
   0   3   3        202.92        216.50         2.86 o                         
   1   3   3         18.36         16.98         0.50 o                         
   2   3   3         14.20         17.03         0.64 o                         
   3   3   3         15.16          9.09         0.46 o                         
   4   3   3         15.16         17.17         0.89 o                         
   5   3   3         15.15         13.82         1.10 o                         
   6   3   3          4.59          3.42         0.36 o                         
  -6   4   3          3.39          4.05         0.92 o                         
  -5   4   3         59.97         57.63         4.11 o                         
  -4   4   3         54.23         51.65         1.97 o                         
  -3   4   3         41.48         34.84         1.44 o                         
  -2   4   3       2310.71       2344.44        36.78 o                         
  -1   4   3         23.52         27.92         0.93 o                         
   0   4   3         11.14          8.36         0.40 o                         
   1   4   3       1276.82       1286.15        17.15 o                         
   2   4   3        119.17        126.80         2.94 o                         
   3   4   3          0.86          0.81         0.20 o                         
   4   4   3        150.99        148.23         6.32 o                         
   5   4   3         51.20         56.73         5.47 o                         
   6   4   3          0.01         -0.02         0.25 o                         
  -6   5   3         15.39         14.12         1.47 o                         
  -5   5   3          2.76          1.96         0.63 o                         
  -4   5   3        496.99        456.60        14.04 o                         
  -3   5   3         53.46         45.54         1.49 o                         
  -2   5   3         27.87         25.18         1.02 o                         
  -1   5   3        421.10        401.43         7.01 o                         
   0   5   3        967.15        953.82        13.63 o                         
   1   5   3         65.50         78.67         1.66 o                         
   2   5   3        292.82        274.12         3.86 o                         
   3   5   3         49.62         50.04         1.39 o                         
   4   5   3          0.19          0.44         0.42 o                         
   5   5   3         14.28         12.37         1.39 o                         
   6   5   3         18.48         13.66         2.69 o                         
  -6   6   3          1.54          0.65         0.46 o                         
  -5   6   3          4.67          3.51         0.56 o                         
  -4   6   3         20.05         17.33         1.10 o                         
  -3   6   3          0.88          0.07         0.23 o                         
  -2   6   3         29.79         29.26         1.15 o                         
  -1   6   3         74.77         71.20         1.77 o                         
   0   6   3         87.89         86.10         2.10 o                         
   1   6   3          7.38          7.30         0.55 o                         
   2   6   3         15.95         17.84         0.64 o                         
   3   6   3        134.35        128.13         3.99 o                         
   4   6   3         10.05          9.13         0.98 o                         
   5   6   3          1.15          0.19         0.27 o                         
  -5   7   3          0.42          0.07         0.29 o                         
  -4   7   3          3.61          3.46         0.51 o                         
  -3   7   3        540.80        525.74        15.50 o                         
  -2   7   3         59.38         65.36         1.46 o                         
  -1   7   3        443.77        440.61         5.93 o                         
   0   7   3          7.49          5.51         0.36 o                         
   1   7   3         17.39         20.52         0.76 o                         
   2   7   3         44.26         48.39         1.18 o                         
   3   7   3         22.81         28.18         2.90 o                         
   4   7   3         39.76         41.33         3.18 o                         
   5   7   3          8.98          8.80         0.54 o                         
  -5   8   3         20.67         21.48         1.50 o                         
  -4   8   3          9.05          9.67         1.26 o                         
  -3   8   3        185.41        189.18         4.86 o                         
  -2   8   3         41.46         43.98         1.25 o                         
  -1   8   3        115.06        114.73         2.27 o                         
   0   8   3         42.15         46.65         1.22 o                         
   1   8   3        221.03        221.11         4.33 o                         
   2   8   3        157.90        151.33         3.00 o                         
   3   8   3         61.18         52.96         2.69 o                         
   4   8   3          0.74          1.48         0.47 o                         
   5   8   3         25.77         24.58         0.99 o                         
  -5   9   3          2.47          2.74         0.33 o                         
  -4   9   3          1.68          3.28         0.64 o                         
  -3   9   3          9.23          9.93         0.76 o                         
  -2   9   3         38.19         40.55         1.87 o                         
  -1   9   3          0.95          0.92         0.26 o                         
   0   9   3          3.14          3.46         0.38 o                         
   1   9   3          0.67          0.77         0.23 o                         
   2   9   3          0.50          0.50         0.32 o                         
   3   9   3         13.15         14.19         0.94 o                         
   4   9   3          3.59          2.98         0.60 o                         
  -4  10   3         23.10         22.17         0.99 o                         
  -3  10   3          2.04          1.66         0.40 o                         
  -2  10   3        271.29        265.37         7.46 o                         
  -1  10   3          6.01          5.77         0.65 o                         
   0  10   3         20.16         22.85         1.06 o                         
   1  10   3         41.23         44.79         1.69 o                         
   2  10   3          0.19          0.42         0.30 o                         
   3  10   3          0.31          0.58         0.29 o                         
   4  10   3         11.14         12.53         1.14 o                         
  -4  11   3         14.92         17.33         0.86 o                         
  -3  11   3         20.51         21.83         1.41 o                         
  -2  11   3          5.42          4.77         0.61 o                         
  -1  11   3         26.73         28.67         1.38 o                         
   0  11   3         31.00         32.03         1.52 o                         
   1  11   3         12.90         12.08         0.91 o                         
   2  11   3         27.64         26.62         1.25 o                         
   3  11   3         13.11         12.36         0.71 o                         
  -3  12   3          5.47          5.49         0.50 o                         
  -2  12   3          2.51          2.69         0.59 o                         
  -1  12   3         17.37         19.56         1.21 o                         
   0  12   3         10.15         10.43         0.69 o                         
   1  12   3          2.79          2.02         0.35 o                         
   2  12   3          2.20          2.32         0.35 o                         
  -2  13   3          0.22          0.10         0.37 o                         
  -1  13   3         22.30         23.55         1.01 o                         
   0  13   3          4.60          3.67         0.41 o                         
   1  13   3          0.91          0.80         0.24 o                         
  -6   0   4          0.23          0.36         0.48 o                         
  -5   0   4        105.94        109.78         4.68 o                         
  -4   0   4        156.27        166.26         5.71 o                         
  -3   0   4         20.78         23.44         1.58 o                         
  -2   0   4       1101.69       1049.86        26.94 o                         
  -1   0   4       3725.70       3790.79        86.72 o                         
   0   0   4          3.53          2.69         0.35 o                         
   1   0   4       3548.93       3500.80        54.08 o                         
   2   0   4        533.00        558.47        10.14 o                         
   3   0   4         50.88         55.44         2.15 o                         
   4   0   4         55.22         49.29         1.99 o                         
   5   0   4         45.42         38.96         3.01 o                         
   6   0   4          0.34          0.04         0.21 o                         
  -6   1   4          0.10          0.16         0.33 o                         
  -5   1   4          0.80          0.61         0.30 o                         
  -4   1   4         23.61         24.78         0.84 o                         
  -3   1   4       1012.50       1042.12        26.93 o                         
  -2   1   4          1.58          0.47         0.20 o                         
  -1   1   4        669.00        648.22        16.14 o                         
   0   1   4        643.90        677.48         8.67 o                         
   1   1   4         43.71         39.97         0.88 o                         
   2   1   4          2.81          3.26         0.26 o                         
   3   1   4        154.66        150.78         2.67 o                         
   4   1   4         52.27         46.96         1.48 o                         
   5   1   4          1.03          0.52         0.34 o                         
   6   1   4         21.33         19.57         1.18 o                         
  -6   2   4         17.20         22.78         1.10 o                         
  -5   2   4          1.90          1.76         0.32 o                         
  -4   2   4        121.87        125.33         3.65 o                         
  -3   2   4          9.61         11.85         1.11 o                         
  -2   2   4        743.38        775.44        23.65 o                         
  -1   2   4        372.27        382.64         5.46 o                         
   0   2   4        157.87        155.03         1.80 o                         
   1   2   4         36.43         30.44         0.69 o                         
   2   2   4        137.36        136.03         2.41 o                         
   3   2   4         23.21         20.80         0.75 o                         
   4   2   4         30.19         29.60         1.30 o                         
   5   2   4         20.97         21.67         1.47 o                         
   6   2   4          1.05          0.84         0.15 o                         
  -6   3   4         14.07         16.61         1.44 o                         
  -5   3   4         26.24         28.40         1.53 o                         
  -4   3   4        134.05        121.09         6.50 o                         
  -3   3   4        394.54        363.53        13.13 o                         
  -2   3   4        740.87        770.64        13.15 o                         
  -1   3   4        678.71        686.09         9.52 o                         
   0   3   4       3882.46       3944.32        42.01 o                         
   1   3   4        631.34        642.90         8.69 o                         
   2   3   4        608.41        622.45        11.43 o                         
   3   3   4        387.21        381.96         5.88 o                         
   4   3   4         36.83         33.80         1.67 o                         
   5   3   4         16.84         14.68         1.21 o                         
   6   3   4          1.87          2.64         0.35 o                         
  -6   4   4         17.57         17.99         1.72 o                         
  -5   4   4         10.65          8.05         1.01 o                         
  -4   4   4         96.38         85.96         2.74 o                         
  -3   4   4          2.89          1.58         0.30 o                         
  -2   4   4        545.02        599.55        12.12 o                         
  -1   4   4         69.86         70.22         1.60 o                         
   0   4   4         43.13         39.88         1.09 o                         
   1   4   4        124.95        122.92         2.27 o                         
   2   4   4         17.46         17.12         0.66 o                         
   3   4   4          9.85          8.40         0.44 o                         
   4   4   4          0.17          0.25         0.26 o                         
   5   4   4         38.21         36.85         1.84 o                         
   6   4   4          0.13         -0.11         0.16 o                         
  -6   5   4          8.70          9.72         1.18 o                         
  -5   5   4          0.04         -0.02         0.33 o                         
  -4   5   4         17.77         15.08         0.89 o                         
  -3   5   4        121.02        114.30         2.71 o                         
  -2   5   4        177.62        181.15         3.61 o                         
  -1   5   4        242.43        231.49         4.15 o                         
   0   5   4        242.29        242.09         3.80 o                         
   1   5   4          6.50          9.04         0.53 o                         
   2   5   4         48.10         45.72         1.04 o                         
   3   5   4         37.27         41.79         1.21 o                         
   4   5   4          0.86          0.50         0.39 o                         
   5   5   4          1.46          2.73         0.45 o                         
  -6   6   4          4.23          5.45         0.53 o                         
  -5   6   4         61.49         58.86         2.56 o                         
  -4   6   4         30.27         31.62         1.67 o                         
  -3   6   4          0.83          0.65         0.23 o                         
  -2   6   4        244.11        231.39         4.42 o                         
  -1   6   4        936.09        937.51        14.47 o                         
   0   6   4         31.81         30.78         1.15 o                         
   1   6   4        242.79        256.15         4.30 o                         
   2   6   4        391.74        394.71         5.97 o                         
   3   6   4         22.81         22.02         0.96 o                         
   4   6   4         94.73        104.34        12.79 o                         
   5   6   4         10.01         13.40         1.23 o                         
  -5   7   4          0.04          0.08         0.21 o                         
  -4   7   4          1.03          1.63         0.46 o                         
  -3   7   4        148.96        152.77         3.57 o                         
  -2   7   4         36.83         32.74         1.00 o                         
  -1   7   4        205.35        207.62         3.34 o                         
   0   7   4         93.80         92.63         1.71 o                         
   1   7   4         53.37         53.27         1.37 o                         
   2   7   4         50.34         51.89         1.41 o                         
   3   7   4         34.23         31.14         1.54 o                         
   4   7   4          8.83          9.45         0.99 o                         
   5   7   4          2.05          2.23         0.37 o                         
  -5   8   4         11.74         12.54         0.92 o                         
  -4   8   4          8.31          7.78         0.61 o                         
  -3   8   4         34.65         35.90         2.61 o                         
  -2   8   4         90.06         82.84         1.84 o                         
  -1   8   4         62.33         61.75         1.45 o                         
   0   8   4          0.00          0.09         0.20 o                         
   1   8   4        119.57        128.52         2.32 o                         
   2   8   4         38.64         42.42         1.63 o                         
   3   8   4         34.49         34.27         1.42 o                         
   4   8   4         12.09         13.72         1.15 o                         
   5   8   4          1.43          1.71         0.52 o                         
  -5   9   4          0.01          0.17         0.16 o                         
  -4   9   4          6.38          6.71         0.66 o                         
  -3   9   4         29.88         30.13         1.34 o                         
  -2   9   4         91.69         95.33         2.92 o                         
  -1   9   4         59.85         62.88         2.23 o                         
   0   9   4        331.69        330.37         5.28 o                         
   1   9   4          1.66          1.75         0.46 o                         
   2   9   4          0.93          0.41         0.31 o                         
   3   9   4        109.06        108.61         2.91 o                         
   4   9   4          1.01          1.10         0.31 o                         
  -4  10   4          1.78          1.24         0.28 o                         
  -3  10   4          3.25          3.03         0.43 o                         
  -2  10   4         98.29        102.07         3.49 o                         
  -1  10   4          5.47          5.32         0.61 o                         
   0  10   4          0.34          0.75         0.29 o                         
   1  10   4          2.01          2.56         0.44 o                         
   2  10   4         51.38         44.16         1.78 o                         
   3  10   4          5.60          6.15         0.50 o                         
   4  10   4          2.26          2.30         0.30 o                         
  -3  11   4          3.42          2.68         0.64 o                         
  -2  11   4          1.94          1.77         0.42 o                         
  -1  11   4          1.28          1.00         0.37 o                         
   0  11   4          1.11          1.06         0.35 o                         
   1  11   4         36.00         34.26         1.36 o                         
   2  11   4         40.15         44.16         2.18 o                         
   3  11   4          0.73          0.43         0.23 o                         
  -3  12   4          0.17          0.06         0.24 o                         
  -2  12   4          8.47          7.98         0.60 o                         
  -1  12   4         85.68         82.50         2.88 o                         
   0  12   4          8.80          8.27         0.54 o                         
   1  12   4         29.11         32.79         1.36 o                         
   2  12   4         13.99         14.68         0.85 o                         
  -1  13   4         17.44         14.94         0.74 o                         
   0  13   4          0.04          0.08         0.24 o                         
   1  13   4         11.31          7.49         1.79 o                         
  -6   1   5         31.77         40.48         1.60 o                         
  -5   1   5          9.34         10.58         0.70 o                         
  -4   1   5         25.60         28.50         0.89 o                         
  -3   1   5        157.10        150.36         4.62 o                         
  -2   1   5        648.82        727.08        37.97 o                         
  -1   1   5         21.48         27.07         1.68 o                         
   0   1   5        643.58        632.87         8.22 o                         
   1   1   5       2128.94       2287.75        33.73 o                         
   2   1   5          0.35          0.44         0.16 o                         
   3   1   5        326.51        324.61         5.18 o                         
   4   1   5         83.78         73.50         4.43 o                         
   5   1   5          3.96          2.87         0.39 o                         
   6   1   5         13.00         11.23         0.37 o                         
  -6   2   5          7.39         11.61         0.75 o                         
  -5   2   5         68.84         83.94         2.82 o                         
  -4   2   5         23.00         23.52         1.15 o                         
  -3   2   5          0.05          0.33         0.16 o                         
  -2   2   5         27.66         27.02         1.30 o                         
  -1   2   5        211.74        185.12         2.96 o                         
   0   2   5       1339.08       1454.49        17.62 o                         
   1   2   5        353.84        329.22         4.84 o                         
   2   2   5        969.19        959.18        13.23 o                         
   3   2   5         64.11         63.24         1.88 o                         
   4   2   5         65.56         58.62         2.51 o                         
   5   2   5         13.82         14.49         1.12 o                         
   6   2   5         25.64         24.65         0.67 o                         
  -6   3   5          0.00         -0.18         0.38 o                         
  -5   3   5          0.01          0.20         0.37 o                         
  -4   3   5          1.53          1.42         0.36 o                         
  -3   3   5          2.97          1.43         0.30 o                         
  -2   3   5        148.23        192.78         4.32 o                         
  -1   3   5        375.83        436.67         6.36 o                         
   0   3   5        101.66        125.35         1.86 o                         
   1   3   5         36.46         47.60         1.07 o                         
   2   3   5          2.98          2.75         0.28 o                         
   3   3   5          4.62          4.58         0.44 o                         
   4   3   5          0.95          1.25         0.58 o                         
   5   3   5         17.03         18.76         1.17 o                         
  -6   4   5          0.12         -0.33         0.51 o                         
  -5   4   5         58.17         58.41         3.92 o                         
  -4   4   5         79.62         69.57         2.87 o                         
  -3   4   5         15.78         13.24         0.65 o                         
  -2   4   5         67.60         50.69         2.93 o                         
  -1   4   5        847.52        874.36        13.47 o                         
   0   4   5         77.62         77.40         1.40 o                         
   1   4   5         58.39         51.42         1.28 o                         
   2   4   5        452.21        452.17         6.30 o                         
   3   4   5         19.74         21.01         0.79 o                         
   4   4   5          0.50         -0.08         0.31 o                         
   5   4   5         77.14         78.11        23.09 o                         
  -6   5   5         25.90         29.88         2.12 o                         
  -5   5   5          0.06          0.57         0.39 o                         
  -4   5   5          6.76          5.86         0.55 o                         
  -3   5   5        156.66        148.18         3.73 o                         
  -2   5   5         11.64          7.43         0.53 o                         
  -1   5   5        347.49        382.13         6.44 o                         
   0   5   5        766.98        805.81        12.55 o                         
   1   5   5        838.11        821.63        10.92 o                         
   2   5   5          6.93          7.29         0.42 o                         
   3   5   5        278.50        271.09         8.08 o                         
   4   5   5         65.96         66.51         3.12 o                         
   5   5   5          0.33          0.19         0.45 o                         
  -6   6   5          4.11          4.22         0.67 o                         
  -5   6   5          3.67          3.46         0.52 o                         
  -4   6   5         13.36         10.20         0.79 o                         
  -3   6   5          0.08         -0.25         0.25 o                         
  -2   6   5         12.01         14.92         0.76 o                         
  -1   6   5         15.40         20.35         0.85 o                         
   0   6   5        106.94        114.59         2.23 o                         
   1   6   5         47.31         48.77         1.21 o                         
   2   6   5         15.57         12.37         0.60 o                         
   3   6   5         22.73         22.07         1.10 o                         
   4   6   5         52.30         59.63         4.19 o                         
   5   6   5          0.68          0.43         0.27 o                         
  -5   7   5         14.18         14.18         0.69 o                         
  -4   7   5         35.11         29.97         1.18 o                         
  -3   7   5          1.25          1.36         0.36 o                         
  -2   7   5        168.18        173.11         3.33 o                         
  -1   7   5          1.63          1.47         0.31 o                         
   0   7   5        181.08        179.29         3.58 o                         
   1   7   5        207.17        212.42         3.68 o                         
   2   7   5         17.93         21.07         1.13 o                         
   3   7   5         33.89         40.56         1.69 o                         
   4   7   5         63.79         76.85         7.65 o                         
   5   7   5          1.44          1.64         0.30 o                         
  -5   8   5         30.09         33.19         1.59 o                         
  -4   8   5         52.71         55.59         1.92 o                         
  -3   8   5         16.25         14.73         0.92 o                         
  -2   8   5         20.25         20.62         0.87 o                         
  -1   8   5         57.69         59.31         1.67 o                         
   0   8   5        246.54        252.61         4.62 o                         
   1   8   5        137.50        145.29         2.94 o                         
   2   8   5         42.25         45.20         1.83 o                         
   3   8   5         71.31         63.62         2.33 o                         
   4   8   5          5.23          5.75         0.99 o                         
  -5   9   5          0.04         -0.09         0.33 o                         
  -4   9   5          2.30          2.66         0.39 o                         
  -3   9   5         12.44         10.78         1.01 o                         
  -2   9   5         14.29         14.67         0.91 o                         
  -1   9   5          2.08          2.29         0.49 o                         
   0   9   5          0.16          0.00         0.30 o                         
   1   9   5         14.18         13.40         0.95 o                         
   2   9   5          0.26         -0.08         0.32 o                         
   3   9   5          2.42          2.51         0.42 o                         
   4   9   5          5.94          4.52         0.47 o                         
  -4  10   5          9.31         10.48         0.72 o                         
  -3  10   5          9.24          8.79         0.76 o                         
  -2  10   5          0.95          1.15         0.35 o                         
  -1  10   5        104.67        101.34         3.57 o                         
   0  10   5          7.66          7.14         0.66 o                         
   1  10   5          9.23          8.84         0.70 o                         
   2  10   5         71.27         75.12         2.48 o                         
   3  10   5          9.23          8.51         0.70 o                         
  -3  11   5         12.61         14.03         1.45 o                         
  -2  11   5          0.70          0.56         0.27 o                         
  -1  11   5         19.19         17.61         1.03 o                         
   0  11   5         63.98         66.21         2.67 o                         
   1  11   5         30.09         28.20         1.18 o                         
   2  11   5          0.03          0.09         0.24 o                         
   3  11   5          5.50          6.70         0.61 o                         
  -2  12   5          0.39          0.24         0.23 o                         
  -1  12   5          2.75          2.93         0.41 o                         
   0  12   5          0.13          0.08         0.21 o                         
   1  12   5          0.49          0.52         0.28 o                         
   2  12   5          2.38          2.61         0.31 o                         
  -6   0   6         11.86         14.27         1.22 o                         
  -5   0   6        101.14        126.16         4.90 o                         
  -4   0   6        384.83        469.30        27.00 o                         
  -3   0   6         29.34         47.18         2.26 o                         
  -2   0   6        243.41        208.29        25.92 o                         
  -1   0   6        724.85        686.30        22.91 o                         
   0   0   6        133.60        180.97         4.07 o                         
   1   0   6        483.06        583.59        15.12 o                         
   2   0   6        710.62        721.90        14.40 o                         
   3   0   6        343.05        325.17        13.60 o                         
   4   0   6          0.32         -0.34         0.75 o                         
   5   0   6         58.81         54.75         4.24 o                         
  -6   1   6         13.43         17.69         0.94 o                         
  -5   1   6          2.62          4.41         0.51 o                         
  -4   1   6          8.73          7.64         0.50 o                         
  -3   1   6         58.91         55.89         2.20 o                         
  -2   1   6        417.06        396.51        10.95 o                         
  -1   1   6         67.52         68.20         4.30 o                         
   0   1   6        771.98        844.56        12.11 o                         
   1   1   6         16.33         23.91         0.81 o                         
   2   1   6         92.33         95.47         1.74 o                         
   3   1   6         18.66         19.36         0.95 o                         
   4   1   6        162.46        134.81        19.10 o                         
   5   1   6          3.34          3.47         0.33 o                         
  -6   2   6          1.25          0.68         0.33 o                         
  -5   2   6          3.91          5.85         0.48 o                         
  -4   2   6         35.73         35.82         2.20 o                         
  -3   2   6        129.25        143.83         5.88 o                         
  -2   2   6        157.89        154.04         4.30 o                         
  -1   2   6        164.19        158.53         2.95 o                         
   0   2   6        107.18        110.25         2.09 o                         
   1   2   6        217.58        235.00         3.96 o                         
   2   2   6         12.66         14.68         0.58 o                         
   3   2   6        148.40        150.06         3.81 o                         
   4   2   6          2.87          1.56         0.67 o                         
   5   2   6          7.22          7.49         0.52 o                         
  -6   3   6         29.65         29.21         2.27 o                         
  -5   3   6         69.87         78.35         2.53 o                         
  -4   3   6         26.11         22.76         1.42 o                         
  -3   3   6        208.35        199.37         5.01 o                         
  -2   3   6        304.87        272.77         7.59 o                         
  -1   3   6         21.38         21.40         0.85 o                         
   0   3   6          4.30          9.11         0.50 o                         
   1   3   6        569.16        570.33         9.62 o                         
   2   3   6        461.96        470.76         6.99 o                         
   3   3   6        113.22        115.21         2.84 o                         
   4   3   6        126.81        131.18         5.15 o                         
   5   3   6         23.43         22.03         8.39 o                         
  -6   4   6          0.01         -0.10         0.36 o                         
  -5   4   6         36.35         40.85         3.67 o                         
  -4   4   6         29.41         42.12         2.77 o                         
  -3   4   6          3.20          3.61         0.38 o                         
  -2   4   6         84.83         83.34         2.63 o                         
  -1   4   6        304.50        299.88         5.25 o                         
   0   4   6          4.52          3.74         0.39 o                         
   1   4   6         42.24         46.93         1.09 o                         
   2   4   6         42.20         44.65         1.22 o                         
   3   4   6        294.40        289.27         5.27 o                         
   4   4   6          3.02          3.69         0.67 o                         
   5   4   6          2.66          3.04         0.52 o                         
  -6   5   6          3.64          4.00         0.69 o                         
  -5   5   6          7.97          7.27         1.28 o                         
  -4   5   6          0.02          0.02         0.29 o                         
  -3   5   6        117.71        102.46         4.48 o                         
  -2   5   6          0.68          0.48         0.27 o                         
  -1   5   6          1.83          4.03         0.33 o                         
   0   5   6         46.33         38.17         1.44 o                         
   1   5   6         30.41         36.66         1.16 o                         
   2   5   6          5.61          5.83         0.40 o                         
   3   5   6          9.13         10.75         0.84 o                         
   4   5   6         26.85         35.70         2.03 o                         
   5   5   6          3.79          4.46         0.56 o                         
  -5   6   6         14.52         15.07         2.94 o                         
  -4   6   6        128.27        132.13         4.70 o                         
  -3   6   6         93.06         93.11         2.18 o                         
  -2   6   6        182.13        184.61         3.43 o                         
  -1   6   6        111.30        106.25         2.30 o                         
   0   6   6        118.32        113.55         2.37 o                         
   1   6   6         25.65         27.34         1.04 o                         
   2   6   6        301.60        318.89         5.03 o                         
   3   6   6         35.30         33.31         1.80 o                         
   4   6   6          4.28          2.78         0.58 o                         
   5   6   6         16.67         18.19         1.07 o                         
  -5   7   6          0.02         -0.17         0.33 o                         
  -4   7   6          9.46          9.66         0.75 o                         
  -3   7   6         14.77         16.97         1.23 o                         
  -2   7   6         18.65         18.80         0.87 o                         
  -1   7   6          0.01          0.04         0.23 o                         
   0   7   6         21.75         20.84         0.83 o                         
   1   7   6          0.35          0.39         0.28 o                         
   2   7   6        150.83        153.90         3.91 o                         
   3   7   6          0.14          0.29         0.30 o                         
   4   7   6         34.53         35.07         2.94 o                         
  -5   8   6          2.51          2.90         0.50 o                         
  -4   8   6         21.84         18.98         1.05 o                         
  -3   8   6          0.10          0.31         0.37 o                         
  -2   8   6          2.32          2.54         0.45 o                         
  -1   8   6         16.06         14.03         0.98 o                         
   0   8   6         13.39         13.33         0.73 o                         
   1   8   6          0.26          0.08         0.34 o                         
   2   8   6         20.14         20.62         1.48 o                         
   3   8   6          9.17          9.95         0.76 o                         
   4   8   6          0.08         -0.10         0.33 o                         
  -4   9   6          0.30          0.09         0.22 o                         
  -3   9   6        115.33        119.77         4.88 o                         
  -2   9   6         28.46         28.28         1.58 o                         
  -1   9   6          7.99          8.65         0.90 o                         
   0   9   6          0.51          0.80         0.33 o                         
   1   9   6        187.00        197.80         5.89 o                         
   2   9   6          2.33          1.94         0.46 o                         
   3   9   6          7.19          9.32         0.68 o                         
   4   9   6         19.04         19.91         1.15 o                         
  -4  10   6         17.55         19.47         2.90 o                         
  -3  10   6          0.09         -0.01         0.35 o                         
  -2  10   6          4.12          4.00         0.61 o                         
  -1  10   6         26.38         27.48         1.37 o                         
   0  10   6          0.15         -0.01         0.36 o                         
   1  10   6         11.96         10.21         0.79 o                         
   2  10   6         10.61          9.95         0.73 o                         
   3  10   6          4.79          4.22         0.54 o                         
  -3  11   6          1.68          1.69         0.52 o                         
  -2  11   6          3.93          4.01         0.55 o                         
  -1  11   6          7.15          6.58         0.75 o                         
   0  11   6         18.46         19.16         1.06 o                         
   1  11   6          0.39          1.13         0.31 o                         
   2  11   6          0.48          0.34         0.22 o                         
  -2  12   6         17.42         15.22         1.05 o                         
  -1  12   6          0.28          0.26         0.27 o                         
   0  12   6         26.05         25.45         1.09 o                         
   1  12   6          0.67          1.13         0.25 o                         
  -6   1   7          4.02          6.66         0.55 o                         
  -5   1   7         72.15         82.14         3.79 o                         
  -4   1   7         23.04         23.26         1.55 o                         
  -3   1   7        112.16        113.85         5.76 o                         
  -2   1   7        262.68        217.48        12.50 o                         
  -1   1   7        534.55        546.93        14.61 o                         
   0   1   7        238.95        247.40         4.10 o                         
   1   1   7        486.14        516.88         8.35 o                         
   2   1   7         13.86         14.69         0.54 o                         
   3   1   7          3.03          2.28         0.31 o                         
   4   1   7         22.28         19.93         2.17 o                         
   5   1   7         57.19         55.28         4.91 o                         
  -6   2   7         31.44         34.10         1.44 o                         
  -5   2   7          0.84          1.74         0.36 o                         
  -4   2   7        331.15        387.31        19.62 o                         
  -3   2   7        226.25        245.75         6.69 o                         
  -2   2   7        167.25        174.58         2.79 o                         
  -1   2   7        464.02        451.85         8.49 o                         
   0   2   7        885.26        906.59        14.92 o                         
   1   2   7        131.50        137.64         2.30 o                         
   2   2   7        160.40        162.51         2.55 o                         
   3   2   7          6.15          6.29         0.44 o                         
   4   2   7         87.46         83.18         2.29 o                         
   5   2   7          7.87          7.67         0.44 o                         
  -6   3   7          0.04         -0.19         0.45 o                         
  -5   3   7          2.33          3.01         0.48 o                         
  -4   3   7          0.50          0.30         0.34 o                         
  -3   3   7          2.43          2.24         0.34 o                         
  -2   3   7        126.51        130.47         2.81 o                         
  -1   3   7        268.68        297.21         4.65 o                         
   0   3   7          2.62          3.79         0.36 o                         
   1   3   7          1.10          0.88         0.20 o                         
   2   3   7          1.55          1.41         0.26 o                         
   3   3   7          1.91          1.70         0.38 o                         
   4   3   7          6.41          7.35         1.04 o                         
   5   3   7         10.15          8.64         2.41 o                         
  -6   4   7          5.55          6.23         0.59 o                         
  -5   4   7          3.37          2.32         0.46 o                         
  -4   4   7         62.65         63.75         2.45 o                         
  -3   4   7        150.05        144.08         3.81 o                         
  -2   4   7        111.06        113.41         2.97 o                         
  -1   4   7        741.65        728.33        10.80 o                         
   0   4   7        280.71        286.92         4.24 o                         
   1   4   7         22.03         25.09         0.89 o                         
   2   4   7         32.07         32.94         1.06 o                         
   3   4   7         96.96        102.32         3.17 o                         
   4   4   7          3.17          3.37         0.62 o                         
   5   4   7          0.93          1.59         0.37 o                         
  -6   5   7          5.59          7.76         0.83 o                         
  -5   5   7         78.55         81.84         4.35 o                         
  -4   5   7          0.37          0.51         0.28 o                         
  -3   5   7        120.13        122.13         4.47 o                         
  -2   5   7        202.02        216.58         6.33 o                         
  -1   5   7          4.82          3.61         0.37 o                         
   0   5   7          4.47          3.47         0.39 o                         
   1   5   7        401.33        401.13         7.59 o                         
   2   5   7          1.44          1.11         0.29 o                         
   3   5   7         23.85         25.91         1.31 o                         
   4   5   7         21.50         22.98         2.60 o                         
   5   5   7         19.40         17.66         2.12 o                         
  -5   6   7          0.81          0.75         0.40 o                         
  -4   6   7         26.53         25.49         1.35 o                         
  -3   6   7         19.17         13.95         0.83 o                         
  -2   6   7         23.53         20.53         1.23 o                         
  -1   6   7         19.96         17.14         0.79 o                         
   0   6   7         46.56         47.86         1.58 o                         
   1   6   7         52.98         54.13         1.76 o                         
   2   6   7          3.22          3.64         0.62 o                         
   3   6   7          4.79          4.63         0.56 o                         
   4   6   7          8.37          8.00         0.83 o                         
  -5   7   7         15.68         17.55         1.09 o                         
  -4   7   7         24.79         25.34         1.18 o                         
  -3   7   7         19.36         22.36         1.23 o                         
  -2   7   7        284.66        273.46         6.72 o                         
  -1   7   7         58.41         55.15         1.51 o                         
   0   7   7        310.82        309.55         6.05 o                         
   1   7   7          0.70          0.48         0.43 o                         
   2   7   7         78.92         84.14         3.35 o                         
   3   7   7         10.11          9.73         0.76 o                         
   4   7   7          9.33         11.91         0.96 o                         
  -5   8   7          6.83          6.80         0.87 o                         
  -4   8   7         14.80         17.94         1.10 o                         
  -3   8   7         55.29         53.64         2.73 o                         
  -2   8   7          4.20          3.13         0.49 o                         
  -1   8   7         53.13         56.11         2.45 o                         
   0   8   7         81.37         76.14         3.35 o                         
   1   8   7          4.48          4.32         1.19 o                         
   2   8   7         34.89         34.81         1.40 o                         
   3   8   7         17.67         17.46         1.05 o                         
   4   8   7          4.60          5.04         0.70 o                         
  -4   9   7         10.68          8.99         0.70 o                         
  -3   9   7          3.19          3.54         0.67 o                         
  -2   9   7          3.82          3.66         0.75 o                         
  -1   9   7         17.55         16.60         1.24 o                         
   0   9   7         37.17         35.85         1.96 o                         
   1   9   7          8.07          8.92         0.82 o                         
   2   9   7          0.06         -0.04         0.28 o                         
   3   9   7          4.31          5.29         0.61 o                         
  -4  10   7          4.73          4.31         0.71 o                         
  -3  10   7         23.64         24.34         1.81 o                         
  -2  10   7          1.03          0.51         0.31 o                         
  -1  10   7         91.55         87.35         3.28 o                         
   0  10   7          1.96          2.40         0.41 o                         
   1  10   7          0.41          0.50         0.34 o                         
   2  10   7          0.60          0.62         0.27 o                         
   3  10   7         17.97         18.70         1.49 o                         
  -3  11   7          4.18          4.35         0.61 o                         
  -2  11   7         49.91         47.98         1.68 o                         
  -1  11   7          0.05         -0.06         0.30 o                         
   0  11   7          1.65          2.20         0.39 o                         
   1  11   7         13.95         14.70         0.95 o                         
   2  11   7         12.22         12.90         0.90 o                         
  -1  12   7          6.55          6.25         0.96 o                         
   0  12   7          0.00          0.00         0.24 o                         
  -6   0   8          0.92          0.73         0.38 o                         
  -5   0   8         75.91         81.40         3.38 o                         
  -4   0   8         66.96         80.32         3.41 o                         
  -3   0   8        782.19        847.12        33.33 o                         
  -2   0   8         54.31         56.31         5.90 o                         
  -1   0   8        254.58        245.45         3.79 o                         
   0   0   8       1089.27       1076.13        15.28 o                         
   1   0   8        244.63        265.86         5.87 o                         
   2   0   8         46.41         46.79         1.73 o                         
   3   0   8        614.97        555.34       117.09 o                         
   4   0   8         36.72         37.97         7.43 o                         
   5   0   8          6.23          6.03         1.54 o                         
  -6   1   8          8.51          9.34         0.58 o                         
  -5   1   8          0.91          0.99         0.33 o                         
  -4   1   8          0.41          0.65         0.31 o                         
  -3   1   8        100.91         84.57         4.42 o                         
  -2   1   8        477.63        465.99        15.43 o                         
  -1   1   8         82.18         92.34         1.26 o                         
   0   1   8        198.64        229.69         2.89 o                         
   1   1   8        189.88        200.84         3.32 o                         
   2   1   8         46.02         50.25         1.33 o                         
   3   1   8          4.65          4.45         0.47 o                         
   4   1   8          2.14          1.73         0.40 o                         
   5   1   8         17.21         18.71         1.30 o                         
  -6   2   8          5.24          5.30         0.50 o                         
  -5   2   8          5.06          3.97         0.43 o                         
  -4   2   8         11.60         10.12         0.62 o                         
  -3   2   8         61.86         60.74         1.66 o                         
  -2   2   8        107.27        107.31         3.03 o                         
  -1   2   8         87.67         78.90         1.35 o                         
   0   2   8         69.52         72.83         1.16 o                         
   1   2   8        119.55        137.69         2.26 o                         
   2   2   8        188.42        205.41         3.55 o                         
   3   2   8          9.78          8.49         0.60 o                         
   4   2   8         42.08         46.22         2.59 o                         
   5   2   8          3.77          3.35         0.24 o                         
  -6   3   8          1.32          0.96         0.46 o                         
  -5   3   8         18.84         25.28         1.18 o                         
  -4   3   8        197.00        202.60         5.01 o                         
  -3   3   8        100.96         98.15         4.31 o                         
  -2   3   8        163.59        173.02         5.82 o                         
  -1   3   8        401.98        405.42         5.51 o                         
   0   3   8          0.99          0.96         0.21 o                         
   1   3   8         84.37         79.31         2.08 o                         
   2   3   8        572.56        597.10        11.26 o                         
   3   3   8         13.43         14.18         0.98 o                         
   4   3   8         51.26         49.78         4.22 o                         
   5   3   8          0.22          0.16         0.20 o                         
  -6   4   8          0.45          0.91         0.37 o                         
  -5   4   8          0.64          1.11         0.36 o                         
  -4   4   8         13.81         10.83         0.89 o                         
  -3   4   8        313.39        324.97        11.85 o                         
  -2   4   8         15.52         15.00         0.76 o                         
  -1   4   8        179.79        178.91         3.49 o                         
   0   4   8         38.62         34.95         1.19 o                         
   1   4   8        274.64        274.60         5.07 o                         
   2   4   8        199.49        202.01         4.76 o                         
   3   4   8          3.28          1.98         0.54 o                         
   4   4   8          4.04          4.04         0.63 o                         
  -5   5   8         11.11         10.01         0.94 o                         
  -4   5   8         10.18         12.42         0.91 o                         
  -3   5   8         36.00         34.28         1.47 o                         
  -2   5   8        117.10        111.63         3.19 o                         
  -1   5   8        198.26        200.62         4.04 o                         
   0   5   8          1.59          1.21         0.30 o                         
   1   5   8        312.73        317.29         6.10 o                         
   2   5   8          9.18          7.72         0.81 o                         
   3   5   8          0.52          0.56         0.45 o                         
   4   5   8          2.07          3.19         0.53 o                         
  -5   6   8         10.80         11.07         1.12 o                         
  -4   6   8         39.72         45.08         1.80 o                         
  -3   6   8         36.99         37.25         1.84 o                         
  -2   6   8         45.23         47.29         4.15 o                         
  -1   6   8         20.34         19.83         1.03 o                         
   0   6   8        283.57        279.76         5.58 o                         
   1   6   8         42.27         42.55         2.68 o                         
   2   6   8          5.85          6.14         0.89 o                         
   3   6   8        133.86        141.24         4.74 o                         
   4   6   8          1.82          1.80         0.41 o                         
  -5   7   8          1.41          2.04         0.57 o                         
  -4   7   8         19.78         21.30         1.02 o                         
  -3   7   8          5.52          7.56         0.88 o                         
  -2   7   8        123.70        122.17         3.57 o                         
  -1   7   8          1.45          1.62         0.38 o                         
   0   7   8         13.49         12.95         1.12 o                         
   1   7   8         58.23         67.42         3.43 o                         
   2   7   8         40.12         38.77         1.78 o                         
   3   7   8          1.07          0.89         0.41 o                         
   4   7   8          0.04         -0.13         0.48 o                         
  -4   8   8          1.01          0.48         0.31 o                         
  -3   8   8          5.20          5.83         0.87 o                         
  -2   8   8         14.72         11.73         0.86 o                         
  -1   8   8          2.64          2.40         0.52 o                         
   0   8   8         90.83         95.44         4.77 o                         
   1   8   8          5.64          5.19         0.75 o                         
   2   8   8         11.54         12.86         1.14 o                         
   3   8   8          0.08          0.16         0.27 o                         
  -4   9   8          6.32          6.43         0.63 o                         
  -3   9   8          0.27         -0.02         0.33 o                         
  -2   9   8         25.94         26.65         1.26 o                         
  -1   9   8        151.74        139.78         4.56 o                         
   0   9   8          5.41          6.44         0.68 o                         
   1   9   8         71.02         79.50         2.62 o                         
   2   9   8         13.83         12.12         0.87 o                         
   3   9   8          2.73          2.54         0.60 o                         
  -3  10   8         10.25          9.29         1.01 o                         
  -2  10   8          1.97          1.51         0.38 o                         
  -1  10   8          0.04         -0.06         0.34 o                         
   0  10   8         22.27         22.00         1.31 o                         
   1  10   8          5.93          4.84         0.51 o                         
   2  10   8          0.22          0.17         0.23 o                         
  -2  11   8          0.39          0.15         0.21 o                         
  -1  11   8         10.78         10.12         0.75 o                         
   0  11   8          0.84          0.94         0.33 o                         
   1  11   8          7.30          7.74         0.63 o                         
  -6   1   9          2.34          3.53         0.39 o                         
  -5   1   9         47.76         49.80         1.90 o                         
  -4   1   9          6.08          5.64         0.51 o                         
  -3   1   9          7.13          6.96         0.46 o                         
  -2   1   9         25.63         25.42         0.91 o                         
  -1   1   9        375.20        379.89         4.06 o                         
   0   1   9          6.25          7.86         0.37 o                         
   1   1   9         44.00         42.89         1.13 o                         
   2   1   9         82.94         86.88         1.66 o                         
   3   1   9         88.12         96.05         4.23 o                         
   4   1   9         22.01         25.07         1.17 o                         
  -6   2   9         18.52         22.91         1.06 o                         
  -5   2   9          0.45          0.27         0.25 o                         
  -4   2   9         10.25         10.96         0.76 o                         
  -3   2   9          0.88          0.61         0.21 o                         
  -2   2   9        587.79        588.10         8.62 o                         
  -1   2   9          0.05         -0.14         0.14 o                         
   0   2   9        345.51        358.66         5.17 o                         
   1   2   9        217.04        219.88         3.64 o                         
   2   2   9         41.37         46.68         1.62 o                         
   3   2   9        119.79        133.15         3.17 o                         
   4   2   9         80.81         81.26         4.54 o                         
  -5   3   9          4.94          5.51         0.61 o                         
  -4   3   9         14.07         15.20         0.84 o                         
  -3   3   9          5.96          6.44         0.63 o                         
  -2   3   9          1.06          0.36         0.23 o                         
  -1   3   9         10.64         10.94         0.52 o                         
   0   3   9         66.36         59.03         1.79 o                         
   1   3   9          0.37          0.24         0.27 o                         
   2   3   9         58.12         58.17         2.18 o                         
   3   3   9         24.26         24.81         1.59 o                         
   4   3   9          0.14         -0.21         0.64 o                         
  -5   4   9          1.44          2.71         0.49 o                         
  -4   4   9          0.51          0.48         0.35 o                         
  -3   4   9         61.52         59.63         2.06 o                         
  -2   4   9         11.45         13.03         0.73 o                         
  -1   4   9         24.51         24.53         0.90 o                         
   0   4   9        306.55        283.73         4.84 o                         
   1   4   9         57.03         60.80         1.75 o                         
   2   4   9          0.02          0.07         0.47 o                         
   3   4   9         40.85         45.47         2.25 o                         
   4   4   9         22.40         23.85         2.47 o                         
  -5   5   9         38.37         39.29         3.01 o                         
  -4   5   9          6.61          9.39         1.48 o                         
  -3   5   9         15.89         15.96         0.94 o                         
  -2   5   9         47.90         50.17         2.21 o                         
  -1   5   9        210.16        207.35         4.03 o                         
   0   5   9          6.71          6.52         0.53 o                         
   1   5   9          0.51          0.73         0.39 o                         
   2   5   9        145.78        146.43         4.99 o                         
   3   5   9         48.93         46.92         2.37 o                         
   4   5   9          5.20          6.27         1.18 o                         
  -5   6   9         19.13         19.88         1.23 o                         
  -4   6   9          2.63          2.23         0.41 o                         
  -3   6   9          7.81          7.42         0.58 o                         
  -2   6   9         14.17         17.06         1.47 o                         
  -1   6   9         13.81         12.39         0.90 o                         
   0   6   9        100.22         96.33         4.45 o                         
   1   6   9         44.01         46.77         2.26 o                         
   2   6   9         22.77         21.76         1.29 o                         
   3   6   9          1.01          1.65         0.48 o                         
   4   6   9          4.34          3.64         0.83 o                         
  -4   7   9         26.78         23.79         1.30 o                         
  -3   7   9          3.14          3.19         0.46 o                         
  -2   7   9          1.54          1.71         0.43 o                         
  -1   7   9         65.56         64.10         2.42 o                         
   0   7   9        141.27        139.15         5.77 o                         
   1   7   9         98.06        104.06         8.77 o                         
   2   7   9         52.89         56.53         2.49 o                         
   3   7   9          3.03          3.59         0.60 o                         
  -4   8   9         11.43          9.41         0.67 o                         
  -3   8   9         15.27         15.54         1.28 o                         
  -2   8   9         20.77         20.63         1.11 o                         
  -1   8   9         18.68         18.08         1.24 o                         
   0   8   9          2.81          2.81         0.70 o                         
   1   8   9         80.25         82.54         3.11 o                         
   2   8   9          0.64          0.29         0.35 o                         
   3   8   9         12.08         12.02         0.92 o                         
  -3   9   9          0.50          0.16         0.22 o                         
  -2   9   9          1.04          0.57         0.29 o                         
  -1   9   9         14.07         13.19         0.91 o                         
   0   9   9          0.15          0.20         0.36 o                         
   1   9   9          2.76          2.61         0.43 o                         
   2   9   9         10.21         13.11         0.88 o                         
  -3  10   9         19.40         18.09         1.12 o                         
  -2  10   9          0.33          0.45         0.33 o                         
  -1  10   9         12.22          9.70         2.00 o                         
   0  10   9         28.37         26.64         1.73 o                         
   1  10   9         31.46         30.81         1.43 o                         
  -1  11   9          2.71          2.67         0.36 o                         
   0  11   9          9.28          6.49         0.92 o                         
  -5   0  10         25.66         30.76         1.64 o                         
  -4   0  10          3.30          2.37         0.88 o                         
  -3   0  10        372.46        348.77        27.00 o                         
  -2   0  10         21.71         18.82         1.02 o                         
  -1   0  10         75.47         74.54         2.19 o                         
   0   0  10         13.28         12.24         0.65 o                         
   1   0  10        457.54        442.61         8.59 o                         
   2   0  10         19.74         24.42         1.59 o                         
   3   0  10          3.16          2.02         0.62 o                         
   4   0  10        113.37        125.39         8.18 o                         
  -5   1  10          9.39         10.88         1.15 o                         
  -4   1  10         85.44         93.97         6.74 o                         
  -3   1  10         51.07         53.23         3.31 o                         
  -2   1  10         14.98         15.55         0.56 o                         
  -1   1  10        268.01        266.42         3.19 o                         
   0   1  10          0.88          0.86         0.20 o                         
   1   1  10          7.02          6.95         0.46 o                         
   2   1  10         63.45         65.84         2.08 o                         
   3   1  10          2.69          2.24         0.37 o                         
   4   1  10          7.51          7.97         0.58 o                         
  -5   2  10         26.28         29.53         1.24 o                         
  -4   2  10         43.12         51.37         2.80 o                         
  -3   2  10          1.42          1.22         0.34 o                         
  -2   2  10         77.53         76.54         1.79 o                         
  -1   2  10          1.26          1.17         0.17 o                         
   0   2  10         85.19         79.90         1.71 o                         
   1   2  10         13.98         16.60         0.90 o                         
   2   2  10         14.83         15.03         0.91 o                         
   3   2  10         31.33         32.62         1.22 o                         
   4   2  10          0.07          0.05         0.22 o                         
  -5   3  10         10.20         10.74         1.17 o                         
  -4   3  10        144.88        143.91         5.59 o                         
  -3   3  10         17.37         17.64         1.27 o                         
  -2   3  10        253.22        253.20         5.37 o                         
  -1   3  10          4.98          3.50         0.35 o                         
   0   3  10        245.28        239.16         4.88 o                         
   1   3  10         15.60         14.31         0.95 o                         
   2   3  10         37.94         41.71         1.76 o                         
   3   3  10         61.90         63.79         3.05 o                         
   4   3  10          3.98          3.69         0.99 o                         
  -5   4  10         25.26         26.83         1.73 o                         
  -4   4  10         46.94         50.41         2.38 o                         
  -3   4  10          0.25          0.84         0.37 o                         
  -2   4  10          0.20          0.45         0.26 o                         
  -1   4  10         86.03         82.54         2.56 o                         
   0   4  10         19.16         21.26         1.68 o                         
   1   4  10         56.92         56.16         2.19 o                         
   2   4  10         11.05          9.28         0.99 o                         
   3   4  10          1.37          1.08         0.52 o                         
   4   4  10          0.80          0.69         0.49 o                         
  -5   5  10          3.65          3.57         0.45 o                         
  -4   5  10          0.23          0.36         0.32 o                         
  -3   5  10          4.10          3.73         0.47 o                         
  -2   5  10         19.76         18.30         0.90 o                         
  -1   5  10         91.49         84.08         3.14 o                         
   0   5  10          4.47          4.80         0.90 o                         
   1   5  10         35.06         34.76         1.87 o                         
   2   5  10         25.95         25.62         1.61 o                         
   3   5  10         18.95         20.61         1.64 o                         
  -4   6  10          0.07          0.14         0.26 o                         
  -3   6  10        116.91        111.65         2.78 o                         
  -2   6  10         26.95         25.54         1.49 o                         
  -1   6  10          4.93          5.34         0.85 o                         
   0   6  10          5.71          4.57         1.14 o                         
   1   6  10        125.28        128.05         4.34 o                         
   2   6  10          5.30          4.50         0.79 o                         
   3   6  10          6.18          7.81         0.84 o                         
  -4   7  10         16.25         17.26         0.89 o                         
  -3   7  10          4.71          3.69         0.43 o                         
  -2   7  10          0.15          0.20         0.33 o                         
  -1   7  10         10.55         10.69         0.73 o                         
   0   7  10         11.60         12.07         1.32 o                         
   1   7  10          1.17          1.68         0.48 o                         
   2   7  10          3.41          3.39         0.68 o                         
   3   7  10          4.38          2.93         0.45 o                         
  -3   8  10          0.46          0.28         0.21 o                         
  -2   8  10         31.84         28.05         1.25 o                         
  -1   8  10          3.60          3.67         0.55 o                         
   0   8  10          9.32          9.16         0.86 o                         
   1   8  10          3.93          3.57         0.48 o                         
   2   8  10         16.44         15.46         0.97 o                         
  -3   9  10          7.17          6.30         0.46 o                         
  -2   9  10         10.54         10.99         0.69 o                         
  -1   9  10         15.42         15.44         0.85 o                         
   0   9  10          6.53          5.20         0.62 o                         
   1   9  10          6.05          3.82         0.57 o                         
  -2  10  10          2.30          2.24         0.41 o                         
  -1  10  10          0.09          0.19         0.32 o                         
   0  10  10          1.71          1.48         0.33 o                         
  -5   1  11          0.02         -0.01         0.35 o                         
  -4   1  11         24.93         25.71         1.23 o                         
  -3   1  11        196.38        188.70         4.07 o                         
  -2   1  11         15.05         13.59         0.63 o                         
  -1   1  11        218.33        220.96         3.58 o                         
   0   1  11         70.91         80.27         2.56 o                         
   1   1  11          0.03          0.10         0.25 o                         
   2   1  11         38.13         41.68         1.37 o                         
   3   1  11         24.94         28.62         1.26 o                         
   4   1  11          1.87          1.49         0.40 o                         
  -5   2  11          6.45          5.96         0.82 o                         
  -4   2  11         29.83         30.34         1.33 o                         
  -3   2  11         56.92         60.97         1.85 o                         
  -2   2  11        174.26        187.19         3.52 o                         
  -1   2  11          4.85          4.00         0.33 o                         
   0   2  11         16.11         16.95         0.75 o                         
   1   2  11          3.03          4.49         0.56 o                         
   2   2  11         69.52         72.01         1.91 o                         
   3   2  11          0.37          0.37         0.25 o                         
  -5   3  11          3.50          3.06         0.55 o                         
  -4   3  11          6.90          6.02         0.62 o                         
  -3   3  11         23.30         23.77         1.35 o                         
  -2   3  11          8.47          8.22         0.53 o                         
  -1   3  11          0.06          0.44         0.29 o                         
   0   3  11         15.77         18.70         1.34 o                         
   1   3  11          0.49          0.08         0.30 o                         
   2   3  11         11.33         10.91         0.93 o                         
   3   3  11          0.07         -0.01         0.36 o                         
  -5   4  11         16.76         14.53         1.19 o                         
  -4   4  11          5.87          4.33         0.59 o                         
  -3   4  11         10.44         10.13         0.79 o                         
  -2   4  11        153.39        142.54         3.43 o                         
  -1   4  11         24.69         26.07         1.90 o                         
   0   4  11         23.19         23.27         1.77 o                         
   1   4  11        112.32        117.52         4.02 o                         
   2   4  11          3.57          4.17         0.68 o                         
   3   4  11          0.40         -0.15         0.32 o                         
  -4   5  11         46.14         48.20         2.11 o                         
  -3   5  11         58.14         57.13         1.69 o                         
  -2   5  11          4.11          3.57         0.46 o                         
  -1   5  11        197.09        191.80         5.78 o                         
   0   5  11          0.64          0.44         0.64 o                         
   1   5  11          2.53          1.70         0.47 o                         
   2   5  11          3.61          3.72         0.58 o                         
   3   5  11         19.53         18.36         1.24 o                         
  -4   6  11          0.58          0.72         0.37 o                         
  -3   6  11          0.44          0.35         0.22 o                         
  -2   6  11          3.00          2.90         0.50 o                         
  -1   6  11         10.86          9.16         1.29 o                         
   0   6  11         24.52         25.93         2.92 o                         
   1   6  11          6.20          4.56         0.67 o                         
   2   6  11          0.07          0.18         0.33 o                         
  -4   7  11          4.88          5.22         0.69 o                         
  -3   7  11         16.07         11.48         0.98 o                         
  -2   7  11          0.00         -0.21         0.32 o                         
  -1   7  11         15.43         14.79         0.93 o                         
   0   7  11         52.90         53.41         2.82 o                         
   1   7  11          8.26          9.97         0.84 o                         
   2   7  11          0.94          1.33         0.34 o                         
  -3   8  11         14.99         14.01         0.96 o                         
  -2   8  11         38.02         36.05         2.14 o                         
  -1   8  11          9.49          8.51         0.63 o                         
   0   8  11         34.57         32.89         1.35 o                         
   1   8  11          0.61          1.01         0.34 o                         
  -2   9  11          2.09          1.18         0.29 o                         
  -1   9  11          0.07          0.17         0.18 o                         
   0   9  11          0.00          0.15         0.25 o                         
  -5   0  12         40.85         40.27         2.96 o                         
  -4   0  12          1.14          0.71         0.70 o                         
  -3   0  12         19.84         21.47         1.11 o                         
  -2   0  12        225.59        225.80         5.84 o                         
  -1   0  12         79.26         82.60         2.41 o                         
   0   0  12         18.66         13.89         1.11 o                         
   1   0  12         51.48         53.67         2.34 o                         
   2   0  12         31.52         32.57         1.75 o                         
   3   0  12          0.31          0.33         0.31 o                         
  -5   1  12          0.30          0.41         0.29 o                         
  -4   1  12          3.40          3.96         0.57 o                         
  -3   1  12          4.46          4.49         0.50 o                         
  -2   1  12         23.20         20.91         0.91 o                         
  -1   1  12          3.66          3.80         0.36 o                         
   0   1  12        177.69        172.56         4.11 o                         
   1   1  12          3.95          6.33         0.51 o                         
   2   1  12          5.53          5.60         0.50 o                         
   3   1  12         13.44         12.82         0.67 o                         
  -4   2  12         16.28         16.96         0.89 o                         
  -3   2  12          7.19          7.63         0.57 o                         
  -2   2  12          1.34          1.25         0.26 o                         
  -1   2  12         85.01         83.68         2.06 o                         
   0   2  12          3.44          4.55         0.44 o                         
   1   2  12         60.09         60.29         1.90 o                         
   2   2  12          5.17          5.80         0.46 o                         
   3   2  12          0.39          0.42         0.20 o                         
  -4   3  12          7.64          9.53         0.97 o                         
  -3   3  12         47.34         47.26         1.93 o                         
  -2   3  12         93.82         92.60         2.52 o                         
  -1   3  12        102.19         98.76         3.09 o                         
   0   3  12        122.61        127.87         3.65 o                         
   1   3  12         24.40         26.85         1.15 o                         
   2   3  12         22.49         22.96         1.29 o                         
   3   3  12         24.78         26.66         2.30 o                         
  -4   4  12          0.59          0.45         0.72 o                         
  -3   4  12          3.59          3.10         0.52 o                         
  -2   4  12          0.86          1.98         0.39 o                         
  -1   4  12         49.87         47.24         2.59 o                         
   0   4  12          0.68          0.30         0.42 o                         
   1   4  12         28.09         25.54         1.77 o                         
   2   4  12          1.78          1.13         0.36 o                         
  -4   5  12          0.04         -0.22         0.25 o                         
  -3   5  12         19.66         19.98         1.01 o                         
  -2   5  12          0.84          0.47         0.42 o                         
  -1   5  12          1.40          1.89         0.57 o                         
   0   5  12         52.27         58.07         4.14 o                         
   1   5  12          0.19          0.23         0.39 o                         
   2   5  12         17.43         19.36         1.05 o                         
  -3   6  12          0.02          0.24         0.20 o                         
  -2   6  12         30.87         30.55         2.33 o                         
  -1   6  12         66.01         61.91         2.37 o                         
   0   6  12          0.15         -0.17         0.48 o                         
   1   6  12         33.05         32.60         2.15 o                         
   2   6  12         29.09         28.14         1.46 o                         
  -3   7  12          8.21          8.97         1.04 o                         
  -2   7  12          1.32          0.87         0.36 o                         
  -1   7  12          0.38          0.40         0.29 o                         
   0   7  12         53.48         50.68         1.70 o                         
   1   7  12          0.41          0.44         0.31 o                         
  -2   8  12         11.62         11.22         1.21 o                         
  -1   8  12          1.82          1.78         0.28 o                         
   0   8  12          1.55          1.50         0.28 o                         
  -4   1  13          4.21          3.15         0.43 o                         
  -3   1  13         12.08         13.15         0.82 o                         
  -2   1  13         21.95         23.03         0.90 o                         
  -1   1  13          1.77          1.29         0.28 o                         
   0   1  13         29.04         29.18         1.04 o                         
   1   1  13         71.23         71.75         1.64 o                         
   2   1  13          0.43          0.40         0.18 o                         
  -4   2  13         20.63         18.90         1.22 o                         
  -3   2  13          0.07          0.09         0.27 o                         
  -2   2  13          9.81          8.39         0.58 o                         
  -1   2  13         59.47         64.36         1.84 o                         
   0   2  13         10.10          8.10         0.56 o                         
   1   2  13         11.78         10.79         0.73 o                         
   2   2  13         28.44         28.62         0.89 o                         
  -4   3  13          5.67          5.99         0.80 o                         
  -3   3  13          2.49          1.87         0.58 o                         
  -2   3  13          0.07          0.33         0.30 o                         
  -1   3  13          0.19         -0.06         0.35 o                         
   0   3  13          2.88          2.42         0.59 o                         
   1   3  13          3.06          2.61         0.40 o                         
   2   3  13          0.00         -0.31         0.49 o                         
  -4   4  13          1.42          1.00         0.36 o                         
  -3   4  13          3.01          3.02         0.67 o                         
  -2   4  13         11.87         12.89         1.63 o                         
  -1   4  13         11.88          8.10         1.32 o                         
   0   4  13         21.96         20.23         2.04 o                         
   1   4  13          1.77          2.56         0.44 o                         
   2   4  13         44.83         40.95         2.89 o                         
  -3   5  13         31.86         30.89         2.06 o                         
  -2   5  13          7.02          6.60         0.74 o                         
  -1   5  13          2.24          1.79         0.47 o                         
   0   5  13         40.90         39.30         2.88 o                         
   1   5  13         18.08         15.41         1.57 o                         
  -2   6  13          0.12         -0.01         0.24 o                         
  -1   6  13          0.95          0.59         0.31 o                         
   0   6  13          0.45          0.14         0.28 o                         
   1   6  13          0.10          0.29         0.41 o                         
  -2   7  13         15.52         11.91         1.19 o                         
  -1   7  13          1.56          1.33         0.55 o                         
   0   7  13          1.49          1.79         0.38 o                         
  -3   0  14          3.28          2.77         0.80 o                         
  -2   0  14         11.66          8.00         0.99 o                         
  -1   0  14         29.98         24.97         1.74 o                         
   0   0  14         15.74         19.36         1.21 o                         
   1   0  14          0.05          0.21         0.24 o                         
  -3   1  14          9.29          8.46         0.69 o                         
  -2   1  14          0.14          0.21         0.23 o                         
  -1   1  14          8.12          8.55         0.70 o                         
   0   1  14          4.50          4.99         0.40 o                         
   1   1  14          9.77          9.52         0.44 o                         
  -3   2  14          0.03          0.04         0.21 o                         
  -2   2  14          0.38          0.45         0.22 o                         
  -1   2  14          4.81          5.03         0.46 o                         
   0   2  14          7.34          6.81         0.50 o                         
   1   2  14          0.93          1.16         0.19 o                         
  -3   3  14         15.79         14.18         1.25 o                         
  -2   3  14         18.67         18.84         1.18 o                         
  -1   3  14          0.18          0.53         0.47 o                         
   0   3  14          4.73          4.92         0.92 o                         
   1   3  14         26.50         26.61         1.26 o                         
  -2   4  14          0.68          0.79         0.50 o                         
  -1   4  14          2.77          3.20         0.77 o                         
   0   4  14         11.52         10.80         1.25 o                         
   1   4  14          0.94          0.71         0.41 o                         
  -2   5  14          3.96          3.37         0.67 o                         
  -1   5  14          0.51          0.23         0.23 o                         
   0   5  14          3.77          3.33         0.45 o                         
  -2   1  15         28.17         24.05         1.45 o                         
  -1   1  15          0.26          0.22         0.20 o                         
   0   1  15          1.66          1.23         0.23 o                         
  -1   2  15         19.60         17.05         0.73 o                         
   0   2  15          3.54          2.02         0.68 o                         
  -1   3  15          0.18          0.49         0.44 o                         
                                                                                
